# Supplementary material for: Knowledge, attitudes and practices regarding tuberculosis in a low-incidence area in the USA
Source: Access Microbiol. 2025 Dec 15;7(12):001038.v3. doi: 10.1099/acmi.0.001038.v3 (PMC12721402; doi:10.1099/acmi.0.001038.v3)
Supplement: Uncited Supplementary Material 2. [file acmi-7-01038-s002.xlsx]

## Sheet: Sheet0
Q1	Q2	Q3_1	Q4	Q5	Q6	Q7	Q8	Q10	Q11	Q12	Q14_1	Q15_1	Q15_2	Q15_3	Q15_4	Q15_5	Q15_6	Q16	Q16_6_TEXT	Q18	Q19	Q19_6_TEXT	Q20_1	Q21	Q21_6_TEXT	Q13_1	Q13_2	Q13_3	Q13_4	Q22	Q23	Q24	Q24_6_TEXT	Q25
Dear Participant, My name is Jenna Randall and I am a researcher from Colorado State University in the Microbiology, Immunology, and Pathology department. We are conducting a research study on Coloradoans’ perceptions of tuberculosis. The Principal Investigator is Nicole Kelp. We would like you to take an anonymous online survey. Participation will take approximately 10 minutes. Your participatio…	Are you over 18 and a resident of the state of Colorado?	Rate your knowledge about Tuberculosis (TB): - How much do you know about TB?	How is TB contracted? Check all that apply.	What infectious particle causes tuberculosis?	Which of the following are symptoms of TB? Check all that apply.	Is tuberculosis treatable?	How long does a normal treatment course of TB take to complete?	How many TB cases were reported in Colorado in 2022?	How many TB cases were reported in the USA in 2022?	How many TB cases were reported worldwide in 2022?	How serious is a TB infection, if left untreated? Rate on a scale of 1-5. - How serious is a TB infection?	Please rank these statements on a scale from "Strongly disagree to strongly agree" - TB is still large global health concern	Please rank these statements on a scale from "Strongly disagree to strongly agree" - There is a potential I could become infected with TB in the future	Please rank these statements on a scale from "Strongly disagree to strongly agree" - I worry often about getting a TB infection	Please rank these statements on a scale from "Strongly disagree to strongly agree" - I would avoid being around someone with a latent TB infection	Please rank these statements on a scale from "Strongly disagree to strongly agree" - I would avoid being around someone with an active TB infection	Please rank these statements on a scale from "Strongly disagree to strongly agree" - If someone has a TB infection, it is their fault	If you contracted TB, which of these emotions would you feel? Select all that apply - Selected Choice	If you contracted TB, which of these emotions would you feel? Select all that apply - Other (please clarify) - Text	If you developed symptoms consistent with TB, at what point would you go to a healthcare professional?	What would prevent you from seeking medical advice if you were concerned that you may have contracted TB? Select all that apply. - Selected Choice	What would prevent you from seeking medical advice if you were concerned that you may have contracted TB? Select all that apply. - Other (please specify) - Text	How often do you hear about TB in your daily life?	Where in your daily life do you hear news about TB? Check all that apply. - Selected Choice	Where in your daily life do you hear news about TB? Check all that apply. - Other (please specify) - Text	Please indicate your prior experience with TB. - I have had a skin or blood TB test	Please indicate your prior experience with TB. - I have had the BCG vaccine to help prevent TB (Note: this is not a part of a normal vaccine schedule in the US)	Please indicate your prior experience with TB. - I know someone personally who has been infected with TB	Please indicate your prior experience with TB. - I have been infected with TB	Please indicate your age	Which term best describes your gender?	Which term best describes your race and/or ethnicity? Select all that apply - Selected Choice	Which term best describes your race and/or ethnicity? Select all that apply - Other - Text	Please indicate your highest education level
	Yes	4	Coughs/Sneezes from an infected individual	Virus	Fever	I don't know		0-10	0-10	10,000-1 million	5	Neutral	Neutral	Neutral				Shock/Surprise,Sadness,Other (please clarify)
Yes	Yes	4	Coughs/Sneezes from an infected individual	Bacteria	Fever,Chills,Coughing,Weight loss,Hemoptysis (coughing up blood),Chest pain	Yes		10-1000	5000-10000	10,000-1 million	5	Strongly agree	Agree	Neutral	Disagree	Agree	Strongly Disagree	Fear,Shock/Surprise,Stress		Between 1 to 3 weeks after developing symptoms	Nothing would prevent me from seeking medical advice			Newspapers		Yes	I don't know	Yes	I don't know	55-64	Female	White		Professional/Doctoral degree
Yes	Yes	3	Sharing food or drinks with an infected individual,Coughs/Sneezes from an infected individual,From a bite from an infected mosquito	Bacteria	Fever,Chills,Coughing,Nausea,Headache	Yes	1 year	1000-5000	5000-10000	10,000-1 million	3	Agree	Neutral	Disagree	Disagree	Neutral	Disagree	Stress		Between 1 to 3 weeks after developing symptoms	Nothing would prevent me from seeking medical advice		Occassionally	Friends/Family		Yes	I don't know	Yes	No	18-24	Female	White		Master's degree
Yes	Yes	3	Sexual contact with an infected individual,Contact with blood from an infected individual,Eating infected food,Sharing food or drinks with an infected individual,Coughs/Sneezes from an infected individual	Bacteria	Fever,Coughing,Weight loss,Headache	Yes	6-9 months	1000-5000	5000-10000	10,000-1 million	5	Strongly agree	Neutral	Strongly Disagree	Neutral	Neutral	Strongly Disagree	Shock/Surprise,Sadness,Stress		Immediately after developing symptoms	Nothing would prevent me from seeking medical advice		Very infrequently	Television,Newspapers		No	No	No	No	65 and over	Female	White		Some College credit
Yes	Yes	3	Contact with blood from an infected individual,Sharing food or drinks with an infected individual,Coughs/Sneezes from an infected individual	Bacteria	Fever,Chills,Coughing,Weight loss,Hemoptysis (coughing up blood),Headache,Chest pain	Yes	3-6 months	10-1000	1000-5000	1 million- 10 million	5	Strongly agree	Agree	Disagree	Neutral	Strongly agree	Strongly Disagree	Fear,Shock/Surprise,Sadness,Stress		Within a week of developing symptoms	I can't afford it,Other (please specify)	Unsure if it's TB or another respiratory pathogen	Very infrequently	Newspapers,Friends/Family,Social media		Yes	No	Yes	No	25-34	Female	White		Bachelor's degree
Yes	Yes	1	Coughs/Sneezes from an infected individual	Virus	Fever,Chills,Coughing,Headache,Chest pain	I don't know	2-3 months	10-1000	10-1000	10,000-1 million		Disagree	Disagree	Disagree	Disagree	Disagree	Disagree	Other (please clarify)	I would not know what to do	Within a week of developing symptoms	Lack of access to healthcare professionals		Occassionally	Newspapers,Friends/Family,Social media		Yes	No	No	No	25-34	Male	Hispanic		Master's degree
Yes	Yes	3	Coughs/Sneezes from an infected individual	Bacteria	Fever,Chills,Coughing,Weight loss,Nausea,Chest pain	Yes	6-9 months	10-1000	5000-10000	1 million- 10 million	5	Strongly agree	Agree	Disagree	Agree	Strongly agree	Strongly Disagree	Fear,Shock/Surprise,Stress		Within a week of developing symptoms	Nothing would prevent me from seeking medical advice		Infrequently	Television,Social media		No	No	No	No	45-54	Male	White		Bachelor's degree
Yes	No
Yes	Yes		Contact with blood from an infected individual,From a bite from an infected mosquito	Bacteria	Fever,Chills,Weight loss,Nausea,Hemoptysis (coughing up blood),Chest pain,Abdominal pain	Yes	3-6 months	10-1000	10,000-1 million	1 million- 10 million	5	Neutral	Disagree	Strongly Disagree	Agree	Strongly agree	Strongly Disagree	Fear,Shock/Surprise,Stress		Between 1 to 3 weeks after developing symptoms	Nothing would prevent me from seeking medical advice		Very infrequently	Television,Newspapers		No	Yes	No	No	18-24	Female	Hispanic,White		Some College credit
Yes	Yes	3	Coughs/Sneezes from an infected individual	Bacteria	Fever,Chills,Coughing,Nausea,Hemoptysis (coughing up blood),Headache	Yes	3-6 months	10-1000	1000-5000	Over 10 million	5	Agree	Disagree	Strongly Disagree	Agree	Strongly agree	Neutral	Shame,Fear,Shock/Surprise,Sadness,Stress		Between 1 to 3 weeks after developing symptoms	Nothing would prevent me from seeking medical advice		Very infrequently	Social media		I don't know	I don't know	No	No	25-34	Male	White		Bachelor's degree
Yes	Yes	3	Coughs/Sneezes from an infected individual	Bacteria	Fever,Chills,Coughing,Weight loss,Hemoptysis (coughing up blood),Chest pain	Yes	2-3 months	10-1000	5000-10000	1 million- 10 million	5	Strongly agree	Agree	Disagree	Agree	Strongly agree	Strongly Disagree	Fear,Stress		More than 3 weeks after developing symptoms	Other (please specify)	I think the early symptoms of TB may mimic other diseases, especially for me, someone for whom coughing and respiratory symptoms are common when I am sick, in a way that would prevent me from seeking healthcare immediately.	Frequently	Newspapers,Social media,Other (please specify)	Podcasts	No	No	No	No	18-24	Female	White		Bachelor's degree
Yes	Yes	3	Contact with blood from an infected individual	Virus	Coughing,Weight loss,Hemoptysis (coughing up blood)	I don't know	3-6 months	1000-5000	10,000-1 million	1 million- 10 million	5	Agree	Neutral	Strongly Disagree	Neutral	Neutral	Strongly Disagree	Fear,Shock/Surprise,Stress		More than 3 weeks after developing symptoms	Nothing would prevent me from seeking medical advice		Infrequently	Social media		No	I don't know	No	No	18-24	Male	White		Some College credit
Yes	Yes	3	Eating infected food,Sharing food or drinks with an infected individual,Coughs/Sneezes from an infected individual	Bacteria	Fever,Chills,Coughing,Weight loss,Hemoptysis (coughing up blood),Chest pain	Yes	1 month		10-1000	1000-5000	5	Agree	Agree	Strongly Disagree	Disagree	Strongly agree	Strongly Disagree	Fear,Shock/Surprise,Stress		Immediately after developing symptoms	Nothing would prevent me from seeking medical advice		Very infrequently	Other (please specify)	Immunizations	Yes	Yes	No	No	18-24	Female	White		Bachelor's degree
Yes	No
Yes	Yes	4	Eating infected food,Sharing food or drinks with an infected individual,Coughs/Sneezes from an infected individual	Bacteria	Fever,Chills,Coughing,Weight loss,Hemoptysis (coughing up blood),Chest pain	Yes	6-9 months	0-10	10-1000	1 million- 10 million	5	Strongly agree	Disagree	Disagree	Agree	Strongly agree	Strongly Disagree	Fear,Shock/Surprise,Sadness,Stress		Immediately after developing symptoms	Nothing would prevent me from seeking medical advice		Occassionally	Friends/Family,Social media		Yes	No	No	No	25-34	Female	White		Professional/Doctoral degree
Yes	Yes	3	Coughs/Sneezes from an infected individual	Bacteria	Coughing,Weight loss	Yes	6-9 months	10-1000	1000-5000	Over 10 million	3	Strongly agree	Neutral	Strongly Disagree	Neutral	Disagree	Strongly Disagree	Shock/Surprise		I would not go to a healthcare professional	I can't afford it		Very infrequently	Social media		Yes	No	No	No	35-44	Female	White		Master's degree
Yes	Yes	4	Coughs/Sneezes from an infected individual	Bacteria	Fever,Chills,Coughing	Yes	1 year	10-1000	1000-5000	1000-5000	5	Strongly agree	Neutral	Strongly Disagree	Strongly Disagree	Neutral	Strongly Disagree	Shock/Surprise,Other (please clarify)	concern	Between 1 to 3 weeks after developing symptoms	Nothing would prevent me from seeking medical advice		Very infrequently	Television,Social media,Other (please specify)	Internet	Yes	No	Yes	No	65 and over	Female	White		Associate's degree
Yes	Yes	3	Coughs/Sneezes from an infected individual	Virus	Fever,Chills,Coughing,Weight loss,Hemoptysis (coughing up blood),Chest pain,Abdominal pain	I don't know	1 month	5000-10000	1 million- 10 million	Over 10 million	4	Agree	Neutral	Neutral	Neutral	Agree	Disagree	Fear,Shock/Surprise,Sadness,Stress		More than 3 weeks after developing symptoms	Other (please specify)	Tend to avoid doctors unless absolutely necessary	Infrequently	I never hear news about TB		Yes	I don't know	No	No	35-44	Female	White		Bachelor's degree
Yes	Yes	2	Contact with blood from an infected individual,Sharing food or drinks with an infected individual,Coughs/Sneezes from an infected individual	Virus	Fever,Coughing	Yes	1 week	10-1000	1000-5000	5000-10000	4	Disagree	Agree	Strongly Disagree	Disagree	Agree	Strongly Disagree	Shock/Surprise,Stress		Within a week of developing symptoms	Nothing would prevent me from seeking medical advice		Very infrequently	I never hear news about TB		No	I don't know	No	No	25-34	Male	White		Bachelor's degree
Yes	Yes	3	Coughs/Sneezes from an infected individual	Virus	Coughing,Hemoptysis (coughing up blood)	Yes	6-9 months	0-10	10-1000	1000-5000	4	Neutral	Disagree	Strongly Disagree	Disagree	Neutral	Strongly Disagree	Shock/Surprise		Immediately after developing symptoms	Nothing would prevent me from seeking medical advice		Very infrequently	Television		Yes	No	Yes	No	65 and over	Female	White		Some College credit
Yes	Yes	4	Sharing food or drinks with an infected individual,Coughs/Sneezes from an infected individual	Bacteria	Coughing,Hemoptysis (coughing up blood),Chest pain	Yes	1 year	10-1000	5000-10000	Over 10 million	5	Agree	Agree	Strongly agree	Neutral	Agree	Strongly Disagree	Fear,Shock/Surprise,Stress		Immediately after developing symptoms	Nothing would prevent me from seeking medical advice		Very infrequently	I never hear news about TB		Yes	I don't know	Yes	No	55-64	Male	White		Associate's degree
Yes	Yes	3	Eating infected food,Sharing food or drinks with an infected individual,Coughs/Sneezes from an infected individual	Bacteria	Fever,Chills,Coughing,Weight loss,Chest pain	Yes	1 month	10-1000	1000-5000	10,000-1 million	4	Strongly Disagree	Agree	Strongly Disagree	Agree	Strongly agree	Disagree	Shame,Fear,Shock/Surprise,Stress		Between 1 to 3 weeks after developing symptoms	Fear about contracting TB,Embarrassment/Shame about contracting TB		Very infrequently	Social media		No	No	No	No	65 and over	Male	White		Professional/Doctoral degree
Yes	Yes	3	Coughs/Sneezes from an infected individual	Bacteria	Fever,Chills,Coughing,Weight loss,Hemoptysis (coughing up blood)	Yes	6-9 months	10-1000	1000-5000	10,000-1 million	5	Agree	Agree	Strongly Disagree	Agree	Strongly agree	Disagree	Shock/Surprise		Within a week of developing symptoms	Nothing would prevent me from seeking medical advice			I never hear news about TB		I don't know	No	No	No	55-64	Female	White		Bachelor's degree
Yes	Yes	3	Sharing food or drinks with an infected individual,Coughs/Sneezes from an infected individual	Bacteria	Coughing,Hemoptysis (coughing up blood)	Yes	1 year	10-1000	1000-5000	1 million- 10 million	5	Strongly agree	Agree	Neutral	Strongly agree	Strongly agree	Strongly Disagree	Fear,Shock/Surprise,Sadness,Stress		Immediately after developing symptoms	Nothing would prevent me from seeking medical advice		Very infrequently	Books		Yes	No	No	No	65 and over	Female	White		Bachelor's degree
Yes	No
Yes	Yes	2	Sexual contact with an infected individual,Contact with blood from an infected individual,From a bite from an infected mosquito	Virus	Fever,Chills,Coughing,Weight loss,Nausea,Hemoptysis (coughing up blood),Headache,Chest pain,Abdominal pain	Yes	3-6 months	10-1000	5000-10000	1 million- 10 million	5	Agree	Strongly Disagree	Strongly Disagree	Agree	Strongly agree	Strongly Disagree	Shame,Fear,Shock/Surprise,Sadness,Stress		Within a week of developing symptoms	Nothing would prevent me from seeking medical advice		Occassionally	Friends/Family,Other (please specify)	My lovely girlfriend Jenna sometimes mentions it	No	Yes	No	No	25-34	Male	White		Bachelor's degree
Yes	Yes	3	Coughs/Sneezes from an infected individual	Bacteria	Fever,Coughing,Weight loss,Hemoptysis (coughing up blood),Chest pain	Yes	1 year	10-1000	1000-5000	10,000-1 million	5	Strongly agree	Agree	Disagree	Neutral	Strongly agree	Strongly Disagree	Shock/Surprise		Immediately after developing symptoms	Nothing would prevent me from seeking medical advice		Very infrequently	Newspapers		Yes	No	No	No	65 and over	Female	White		Bachelor's degree
Yes	Yes	3	Sharing food or drinks with an infected individual,Coughs/Sneezes from an infected individual	Bacteria	Weight loss,Headache,Chest pain	Yes	2-3 months	10-1000	1000-5000	1000-5000	5		Agree	Strongly Disagree	Agree	Strongly agree	Disagree	Fear,Shock/Surprise,Sadness,Stress		Within a week of developing symptoms	I can't afford it,Lack of access to healthcare professionals		Frequently	Other (please specify)	Work	I don't know	No	No	No	25-34	Male	White		Professional/Doctoral degree
Yes	Yes	3	Contact with blood from an infected individual,Eating infected food,Sharing food or drinks with an infected individual,Coughs/Sneezes from an infected individual	Bacteria	Fever,Chills,Coughing,Weight loss,Hemoptysis (coughing up blood),Chest pain	Yes	6-9 months	1000-5000	10,000-1 million	Over 10 million	5	Strongly agree	Neutral	Strongly Disagree	Neutral	Strongly agree	Disagree	Shock/Surprise,Stress		Within a week of developing symptoms	Nothing would prevent me from seeking medical advice		Frequently	Other (please specify)	Work	Yes	No	Yes	No	25-34	Male	White		Master's degree
Yes	Yes	3	Sharing food or drinks with an infected individual,Coughs/Sneezes from an infected individual	Virus	Fever,Chills,Coughing,Weight loss,Hemoptysis (coughing up blood),Chest pain	No	3-6 months	10-1000	1000-5000	1 million- 10 million	5	Strongly agree	Disagree	Disagree	Agree	Agree	Strongly Disagree	Fear		Within a week of developing symptoms	Nothing would prevent me from seeking medical advice		Occassionally	Books,Other (please specify)	Online news	No	Yes	No	No	65 and over	Female	White		Master's degree
Yes	Yes	1	Coughs/Sneezes from an infected individual	Bacteria	Fever,Chills,Coughing,Weight loss,Nausea,Hemoptysis (coughing up blood),Headache,Chest pain,Abdominal pain	Yes	1 week	10-1000	1000-5000	5000-10000	4	Agree	Disagree	Strongly Disagree	Agree	Strongly agree	Strongly Disagree	Fear,Shock/Surprise,Stress		Within a week of developing symptoms	Nothing would prevent me from seeking medical advice		Very infrequently	I never hear news about TB		I don't know	I don't know	No	No	25-34	Female	White		Bachelor's degree
Yes	Yes	1	Contact with blood from an infected individual	Virus	Weight loss,Nausea,Headache	I don't know	1 year	0-10	10-1000	5000-10000	5	Neutral	Disagree	Strongly Disagree	Strongly agree	Strongly agree	Strongly Disagree	Fear,Shock/Surprise,Stress		Within a week of developing symptoms	Other (please specify)	Not knowing what the symptoms are for it	Very infrequently	I never hear news about TB		I don't know	I don't know	No	No	25-34	Male	White		Bachelor's degree
Yes	Yes	3	Coughs/Sneezes from an infected individual	Bacteria	Hemoptysis (coughing up blood)	Yes	1 year	10-1000	5000-10000	10,000-1 million	4	Agree	Agree	Disagree	Neutral	Neutral	Disagree	Shock/Surprise		Immediately after developing symptoms	Nothing would prevent me from seeking medical advice		Very infrequently	Television		Yes	Yes	Yes	No	65 and over	Female	White		Associate's degree
Yes	Yes	1	Contact with blood from an infected individual,Sharing food or drinks with an infected individual,Coughs/Sneezes from an infected individual	Virus	Coughing,Nausea,Hemoptysis (coughing up blood)	Yes	2-3 months	10-1000	5000-10000	10,000-1 million	4	Agree	Agree	Disagree	Agree	Strongly agree	Disagree	Stress		Immediately after developing symptoms	Nothing would prevent me from seeking medical advice		Infrequently	Social media		Yes	No	No	No	65 and over	Male	White		Bachelor's degree
Yes	Yes	2	Contact with blood from an infected individual,From a bite from an infected mosquito	Bacteria	Fever,Chills,Coughing,Hemoptysis (coughing up blood),Headache	I don't know	2-3 months	10-1000	5000-10000	1 million- 10 million	4	Agree	Neutral	Neutral	Agree	Strongly agree	Disagree	Fear,Shock/Surprise,Stress		Within a week of developing symptoms	Nothing would prevent me from seeking medical advice		Infrequently	Television		I don't know	I don't know	No	No	25-34	Male	White		Bachelor's degree
Yes	Yes	3	Contact with blood from an infected individual,Sharing food or drinks with an infected individual,Coughs/Sneezes from an infected individual	Bacteria	Fever,Chills,Coughing,Hemoptysis (coughing up blood),Chest pain	Yes	2-3 months	0-10	5000-10000	10,000-1 million	5	Agree	Neutral	Disagree	Agree	Agree	Disagree	Fear,Shock/Surprise,Sadness,Stress		Within a week of developing symptoms	Fear about contracting TB,Nothing would prevent me from seeking medical advice		Very infrequently	Television,Social media,Other (please specify)	Radio	Yes	Yes	I don't know	No	65 and over	Female	White		Some College credit
Yes	Yes	3	Coughs/Sneezes from an infected individual	Virus	Coughing,Hemoptysis (coughing up blood),Chest pain	Yes	2-3 months	10-1000	1000-5000	1 million- 10 million	4	Agree	Agree	Neutral	Agree	Agree	Disagree	Shock/Surprise		Within a week of developing symptoms			Very infrequently	I never hear news about TB		No	Yes	No	No	45-54	Female	White		Bachelor's degree
Yes	Yes	2	Contact with blood from an infected individual	Parasite	Fever,Chills,Headache	I don't know	1 month	5000-10000	10,000-1 million	1 million- 10 million	4	Agree	Neutral	Neutral	Agree	Agree	Agree	Shock/Surprise,Stress		Immediately after developing symptoms	Nothing would prevent me from seeking medical advice		Very infrequently	I never hear news about TB		I don't know	I don't know	I don't know	I don't know	55-64	Female	White		High school graduate or equivelent (GED)
Yes	Yes	4	Eating infected food,Sharing food or drinks with an infected individual,Coughs/Sneezes from an infected individual	Bacteria	Fever,Chills,Coughing,Hemoptysis (coughing up blood),Headache	Yes	1 month	1000-5000	10,000-1 million	Over 10 million	4	Strongly agree	Strongly agree	Disagree	Strongly agree	Agree	Strongly Disagree	Shock/Surprise		Within a week of developing symptoms	Nothing would prevent me from seeking medical advice		Infrequently	I never hear news about TB		No	I don't know	I don't know	I don't know	25-34	Male	White		Bachelor's degree
Yes	Yes	3	Sharing food or drinks with an infected individual,Coughs/Sneezes from an infected individual	Virus	Fever,Chills,Coughing,Hemoptysis (coughing up blood)	Yes	6-9 months	1000-5000	10,000-1 million	1 million- 10 million	5	Agree	Agree	Disagree	Agree	Strongly agree	Disagree	Shame,Fear,Shock/Surprise,Sadness,Stress		Within a week of developing symptoms	I can't afford it,Lack of access to healthcare professionals,Fear about contracting TB,Embarrassment/Shame about contracting TB		Infrequently	Friends/Family,Social media		No	I don't know	Yes	No	25-34	Female	White		Master's degree
Yes	Yes
Yes	Yes	2	Contact with blood from an infected individual,Sharing food or drinks with an infected individual,Coughs/Sneezes from an infected individual	Virus	Fever,Coughing,Weight loss,Hemoptysis (coughing up blood),Headache,Chest pain,Abdominal pain	Yes	1 month	10-1000	1000-5000	5000-10000	3	Agree	Agree	Strongly Disagree	Strongly agree	Strongly agree	Disagree	Fear,Shock/Surprise,Stress		Within a week of developing symptoms	I can't afford it		Very infrequently	I never hear news about TB		Yes	Yes	No	No	25-34	Female	White		Bachelor's degree
Yes	No
Yes	Yes	4	Coughs/Sneezes from an infected individual	Bacteria	Fever,Chills,Coughing,Weight loss,Hemoptysis (coughing up blood)	Yes	1 year	5000-10000	10,000-1 million	Over 10 million	5	Strongly agree	Agree	Neutral	Disagree	Strongly agree	Strongly Disagree	Shock/Surprise		Between 1 to 3 weeks after developing symptoms	Nothing would prevent me from seeking medical advice		Occassionally	Friends/Family,Other (please specify)		Yes	No	Yes	No	55-64	Female	White		Professional/Doctoral degree
Yes	Yes	3	Coughs/Sneezes from an infected individual	Bacteria	Fever,Chills,Coughing,Weight loss,Hemoptysis (coughing up blood)	Yes	1 month	10-1000	1000-5000	5000-10000	5	Agree	Disagree	Strongly Disagree	Agree	Strongly agree	Strongly Disagree	Stress		Immediately after developing symptoms	Nothing would prevent me from seeking medical advice		Very infrequently	Books		Yes	I don't know	No	No	45-54	Female	White		Master's degree
Yes	Yes	2	Coughs/Sneezes from an infected individual	Bacteria	Fever,Chills,Coughing	Yes	1 year	10-1000	5000-10000	10,000-1 million	5	Strongly agree	Agree	Disagree	Neutral	Agree	Strongly Disagree	Fear,Shock/Surprise,Stress		Within a week of developing symptoms	I can't afford it		Very infrequently	I never hear news about TB		No	No	No	No	55-64	Female	White		Bachelor's degree
Yes	Yes	3	Coughs/Sneezes from an infected individual	Bacteria	Fever,Chills,Coughing,Weight loss,Hemoptysis (coughing up blood),Chest pain	Yes	3-6 months	10-1000	1000-5000	10,000-1 million	5	Strongly agree	Agree	Strongly Disagree	Agree	Strongly agree	Disagree	Fear,Shock/Surprise,Sadness,Stress		Between 1 to 3 weeks after developing symptoms	I can't afford it,Lack of access to healthcare professionals			I never hear news about TB		Yes	Yes	No	No	45-54	Female	White		Master's degree
Yes	Yes	4	Coughs/Sneezes from an infected individual	Bacteria	Fever,Chills,Coughing,Weight loss,Chest pain	Yes	6-9 months	10-1000	10-1000	10,000-1 million	5	Strongly Disagree	Strongly Disagree	Strongly Disagree	Agree	Agree	Strongly Disagree	Shock/Surprise		Between 1 to 3 weeks after developing symptoms	Nothing would prevent me from seeking medical advice		Very infrequently	Other (please specify)	CDC	Yes	I don't know	Yes	No	65 and over	Female	White		Some College credit
Yes	Yes	5	Sharing food or drinks with an infected individual,Coughs/Sneezes from an infected individual	Bacteria	Fever,Chills,Coughing,Weight loss,Nausea,Hemoptysis (coughing up blood),Headache,Chest pain,Abdominal pain	Yes	6-9 months	1000-5000	5000-10000	10,000-1 million	4	Agree	Neutral	Strongly Disagree	Strongly agree	Strongly agree	Disagree	Fear,Shock/Surprise,Sadness,Stress		Within a week of developing symptoms	I can't afford it		Very infrequently	Television		Yes	No	No	No	25-34	Female	White		Master's degree
Yes	Yes	2	Coughs/Sneezes from an infected individual	Virus	Fever,Chills,Coughing,Weight loss,Hemoptysis (coughing up blood),Chest pain	Yes	6-9 months	0-10	10-1000	10,000-1 million	4		Neutral	Strongly Disagree	Disagree	Strongly agree	Strongly Disagree	Shock/Surprise,Stress		Within a week of developing symptoms	Nothing would prevent me from seeking medical advice		Very infrequently	I never hear news about TB		Yes	No	No	No	45-54	Female	White		Master's degree
Yes	Yes	4	Coughs/Sneezes from an infected individual	Virus	Coughing,Hemoptysis (coughing up blood),Chest pain	Yes	3-6 months	10-1000	10,000-1 million	10,000-1 million	5	Strongly Disagree	Disagree	Strongly Disagree	Strongly Disagree	Neutral	Strongly Disagree	Shock/Surprise		Between 1 to 3 weeks after developing symptoms	Nothing would prevent me from seeking medical advice		Very infrequently	Television,Social media		Yes				55-64	Female	White		Master's degree
Yes	Yes	2	Coughs/Sneezes from an infected individual	Virus	Coughing,Weight loss,Chest pain	Yes	1 year	10-1000	1000-5000	1000-5000	4	Agree	Disagree	Disagree	Agree	Strongly agree	Strongly Disagree	Fear,Stress		Immediately after developing symptoms	Nothing would prevent me from seeking medical advice		Very infrequently	Books,Other (please specify)	Researching Colorado Springs History	Yes	No	No	No	55-64	Female	White		Master's degree
Yes	Yes	4	Coughs/Sneezes from an infected individual	Bacteria	Fever,Chills,Coughing,Hemoptysis (coughing up blood)	Yes	1 year	10-1000	1000-5000	5000-10000	3	Agree	Disagree	Disagree	Neutral	Agree	Disagree	Shock/Surprise,Sadness		Immediately after developing symptoms	Nothing would prevent me from seeking medical advice		Infrequently	Television		Yes	No	No	No	55-64	Female	White		Associate's degree
Yes	Yes	3	Coughs/Sneezes from an infected individual	Bacteria	Fever,Chills,Coughing,Chest pain	Yes	3-6 months	10-1000	10,000-1 million	1 million- 10 million	5	Agree	Agree	Disagree	Agree	Strongly agree	Strongly Disagree	Shock/Surprise		Within a week of developing symptoms	Nothing would prevent me from seeking medical advice		Infrequently	Television		No	No	No	No	45-54	Female	White		Bachelor's degree
Yes	No
Yes	Yes	4	Contact with blood from an infected individual,Coughs/Sneezes from an infected individual	Virus	Fever,Chills,Coughing,Hemoptysis (coughing up blood)	Yes	2-3 months	10-1000	5000-10000	10,000-1 million	4	Agree	Disagree	Strongly Disagree	Neutral	Agree	Disagree	Fear,Shock/Surprise,Sadness,Stress		Within a week of developing symptoms	Nothing would prevent me from seeking medical advice		Infrequently	Other (please specify)	Research	No	Yes	No	No	45-54	Female	White		Master's degree
Yes	Yes	4	Coughs/Sneezes from an infected individual	Bacteria	Coughing,Hemoptysis (coughing up blood),Chest pain	Yes	2-3 months	1000-5000	5000-10000	10,000-1 million	5	Agree	Agree	Disagree	Strongly Disagree	Strongly agree	Strongly Disagree	Shock/Surprise		Between 1 to 3 weeks after developing symptoms	Nothing would prevent me from seeking medical advice		Very infrequently	I never hear news about TB		Yes	No	I don't know	No	65 and over	Female	Prefer not to say		Associate's degree
Yes	Yes	3	Eating infected food	Bacteria
Yes	Yes	4	Sexual contact with an infected individual,Contact with blood from an infected individual,Eating infected food,Sharing food or drinks with an infected individual,Coughs/Sneezes from an infected individual	Bacteria	Fever,Chills,Coughing,Weight loss,Nausea,Hemoptysis (coughing up blood),Chest pain	Yes	3-6 months	10-1000	5000-10000	10,000-1 million	5	Agree	Strongly agree	Neutral	Strongly agree	Strongly agree	Strongly Disagree	Fear,Shock/Surprise,Stress		Immediately after developing symptoms	I can't afford it,Nothing would prevent me from seeking medical advice		Very infrequently	Television		Yes	Yes	No	I don't know	55-64	Male	White		Master's degree
Yes	Yes	5	Sharing food or drinks with an infected individual,Coughs/Sneezes from an infected individual	Bacteria	Fever,Coughing,Weight loss,Hemoptysis (coughing up blood)	Yes	2-3 months
Yes	Yes
Yes	Yes		Coughs/Sneezes from an infected individual	Virus	Fever,Chills,Coughing,Hemoptysis (coughing up blood),Chest pain	Yes	1 year	10-1000	1000-5000	5000-10000	5	Disagree	Strongly Disagree	Strongly Disagree	Strongly Disagree	Strongly Disagree	Neutral	Shock/Surprise		Immediately after developing symptoms	Nothing would prevent me from seeking medical advice		Very infrequently	Books		I don't know	I don't know	I don't know	No	65 and over	Male	White		Bachelor's degree
Yes	Yes	5	Sexual contact with an infected individual,Eating infected food,Sharing food or drinks with an infected individual,Coughs/Sneezes from an infected individual,From a bite from an infected mosquito	Virus	Fever,Chills,Coughing,Weight loss,Hemoptysis (coughing up blood)	Yes	6-9 months	10-1000	5000-10000	10,000-1 million	5	Neutral	Agree	Strongly Disagree	Agree	Agree	Strongly Disagree
Yes	Yes	3
Yes
Yes	Yes	3	From a bite from an infected mosquito		Fever,Chills,Coughing,Weight loss,Hemoptysis (coughing up blood),Headache,Chest pain,Abdominal pain	No	3-6 months	0-10	5000-10000	10,000-1 million	5
Yes	Yes	3	Coughs/Sneezes from an infected individual	Virus	Coughing,Hemoptysis (coughing up blood)	I don't know	2-3 months	0-10	10-1000	1000-5000	5	Neutral	Disagree	Disagree	Disagree	Agree	Disagree	Fear,Shock/Surprise,Sadness		Within a week of developing symptoms	Nothing would prevent me from seeking medical advice		Very infrequently	I never hear news about TB		Yes	No	No	No	65 and over	Female	White		Associate's degree
Yes	Yes	3	Sharing food or drinks with an infected individual,Coughs/Sneezes from an infected individual	Virus	Fever,Chills,Coughing,Weight loss,Nausea,Chest pain,Abdominal pain	Yes	1 year	0-10	10-1000	10,000-1 million	5
Yes	Yes
Yes
Yes	Yes	2	Coughs/Sneezes from an infected individual	Bacteria	Fever,Chills,Coughing,Chest pain	Yes	1 week	10-1000	1000-5000	10,000-1 million	4	Neutral	Neutral	Strongly Disagree	Agree	Strongly agree	Strongly Disagree	Shock/Surprise,Sadness,Stress		Between 1 to 3 weeks after developing symptoms	Nothing would prevent me from seeking medical advice			I never hear news about TB		No	No	No	No	55-64	Male	White		Master's degree
Yes	Yes	3	Coughs/Sneezes from an infected individual,From a bite from an infected mosquito	Virus	Coughing,Weight loss,Hemoptysis (coughing up blood),Chest pain	Yes	3-6 months	1000-5000	5000-10000	10,000-1 million	3	Agree	Agree	Strongly Disagree	Disagree	Strongly agree	Strongly Disagree	Shock/Surprise,Sadness,Stress		Immediately after developing symptoms	Nothing would prevent me from seeking medical advice		Very infrequently	Social media		Yes	No	No	No	45-54	Female	Asian,White		Bachelor's degree
Yes	Yes	4	Coughs/Sneezes from an infected individual	Bacteria	Fever,Chills,Coughing,Weight loss,Hemoptysis (coughing up blood),Chest pain	Yes	1 year	10-1000	5000-10000	1 million- 10 million	5	Strongly agree	Agree	Disagree	Agree	Agree	Strongly Disagree	Shock/Surprise,Stress		Immediately after developing symptoms	Nothing would prevent me from seeking medical advice		Occassionally	Television,Newspapers,Books		Yes	No	Yes	No	65 and over	Female	White		Bachelor's degree
Yes	Yes	3	Contact with blood from an infected individual,Coughs/Sneezes from an infected individual	Bacteria	Fever,Chills,Coughing,Weight loss,Nausea,Hemoptysis (coughing up blood),Headache,Chest pain,Abdominal pain	Yes	1 month	10-1000	5000-10000	5000-10000	4	Agree	Agree	Strongly Disagree	Disagree	Agree	Strongly Disagree	Stress		Immediately after developing symptoms	Nothing would prevent me from seeking medical advice		Occassionally	Other (please specify)	Patients	Yes	I don't know	Yes	No	35-44	Female	White		Master's degree
Yes	Yes	4
Yes	Yes	5	Coughs/Sneezes from an infected individual	Bacteria	Coughing,Hemoptysis (coughing up blood),Chest pain	Yes	6-9 months	1000-5000	10,000-1 million	1 million- 10 million	3	Strongly agree	Strongly agree	Agree	Disagree	Strongly agree	Strongly Disagree	Stress		Immediately after developing symptoms	Nothing would prevent me from seeking medical advice			Television,Newspapers,Other (please specify)		Yes	No	Yes	No	45-54	Female	White		Bachelor's degree
Yes	Yes	4	Coughs/Sneezes from an infected individual	Bacteria	Fever,Chills,Coughing,Hemoptysis (coughing up blood),Chest pain	Yes		10-1000	1000-5000	5000-10000	4	Agree	Neutral	Strongly Disagree	Disagree	Agree	Strongly Disagree	Fear,Shock/Surprise,Stress		Within a week of developing symptoms	Nothing would prevent me from seeking medical advice		Occassionally	Other (please specify)	Work- at the hospital	Yes	No	No	No	55-64	Female	White		Bachelor's degree
Yes	Yes	3	Sharing food or drinks with an infected individual,Coughs/Sneezes from an infected individual	Virus	Fever,Coughing,Hemoptysis (coughing up blood),Chest pain	Yes	1 month	10-1000	5000-10000	10,000-1 million	4	Strongly agree	Agree	Agree	Neutral	Strongly agree	Disagree	Fear,Shock/Surprise,Sadness,Stress		Immediately after developing symptoms	Nothing would prevent me from seeking medical advice		Infrequently	Social media		No	No	No	No	35-44	Female	White		Associate's degree
Yes	Yes	2	Coughs/Sneezes from an infected individual	Bacteria	Fever,Coughing,Chest pain	Yes	1 month	0-10	10-1000	10,000-1 million	5	Neutral	Strongly Disagree	Strongly Disagree	Strongly Disagree	Strongly agree	Disagree	Fear,Shock/Surprise,Stress		Within a week of developing symptoms	Nothing would prevent me from seeking medical advice		Very infrequently	I never hear news about TB		Yes	No	No	No	Prefer not to say	Prefer not to say	Prefer not to say		Master's degree
Yes	Yes	3	Coughs/Sneezes from an infected individual	Fungus	Coughing,Hemoptysis (coughing up blood),Chest pain	Yes	1 week	0-10	10-1000	10,000-1 million	5	Agree	Neutral	Strongly Disagree	Neutral	Agree	Strongly Disagree	Fear,Shock/Surprise,Sadness,Stress,Other (please clarify)	Anxiety about time off work	Within a week of developing symptoms	I can't afford it		Very infrequently	Social media		Yes	No	No	No	35-44	Male	White		Professional/Doctoral degree
Yes	Yes	5	Sexual contact with an infected individual,Contact with blood from an infected individual,Eating infected food,Sharing food or drinks with an infected individual,Coughs/Sneezes from an infected individual	Virus	Fever,Chills,Coughing,Weight loss,Hemoptysis (coughing up blood),Headache,Chest pain	Yes	3-6 months	10-1000	5000-10000	1 million- 10 million	5	Strongly agree	Agree	Agree	Disagree	Strongly agree	Strongly Disagree	Fear,Shock/Surprise,Stress		Within a week of developing symptoms	I can't afford it		Infrequently	Friends/Family,Books		Yes	No	Yes	No	18-24	Female	White		Bachelor's degree
Yes	Yes	2	Coughs/Sneezes from an infected individual	Bacteria	Hemoptysis (coughing up blood)	Yes	6-9 months	10-1000	10-1000	10,000-1 million	5	Agree	Agree	Disagree	Agree	Strongly agree	Disagree	Stress		Within a week of developing symptoms	I can't afford it			Other (please specify)	podcasts	Yes	No	No	No	35-44	Female	White		Master's degree
Yes	Yes	1	Eating infected food,Sharing food or drinks with an infected individual,Coughs/Sneezes from an infected individual	Virus	Fever,Chills,Coughing,Weight loss,Nausea,Headache,Chest pain	Yes	3-6 months	1000-5000	10,000-1 million	1 million- 10 million	5	Strongly agree	Agree	Agree	Neutral	Agree	Disagree	Fear,Shock/Surprise,Stress		Within a week of developing symptoms	I can't afford it,Lack of access to healthcare professionals		Infrequently	Social media		No	I don't know	No	No	18-24	Male	White		Associate's degree
Yes	Yes	3	Eating infected food,Sharing food or drinks with an infected individual,Coughs/Sneezes from an infected individual	Bacteria	Fever,Chills,Coughing,Weight loss,Hemoptysis (coughing up blood),Headache,Chest pain	Yes	3-6 months	0-10	1000-5000	1 million- 10 million	4	Strongly agree	Neutral	Strongly Disagree	Disagree	Strongly agree	Strongly Disagree	Shame,Fear,Shock/Surprise,Sadness,Stress		Between 1 to 3 weeks after developing symptoms	Nothing would prevent me from seeking medical advice		Very infrequently	I never hear news about TB		Yes	I don't know	No	No	25-34	Female	Asian,Hispanic		Associate's degree
Yes	Yes	4	Coughs/Sneezes from an infected individual	Bacteria	Fever,Chills,Coughing,Weight loss,Hemoptysis (coughing up blood),Chest pain	Yes	3-6 months	10-1000	1000-5000	1 million- 10 million	5	Agree	Agree	Disagree	Neutral	Strongly agree	Strongly Disagree	Fear,Shock/Surprise,Sadness		Within a week of developing symptoms	Lack of access to healthcare professionals,Nothing would prevent me from seeking medical advice		Occassionally	Television		Yes	No	No	No	45-54	Female	Asian,White		Master's degree
Yes	Yes		Coughs/Sneezes from an infected individual	Fungus	Coughing,Hemoptysis (coughing up blood),Chest pain	Yes	3-6 months	1000-5000	5000-10000	10,000-1 million	4	Agree	Disagree	Strongly Disagree	Neutral	Neutral	Strongly Disagree	Shock/Surprise,Stress		Within a week of developing symptoms	I can't afford it		Very infrequently	I never hear news about TB		No	No	No	No	55-64	Male	White		Bachelor's degree
Yes	Yes	4	Sexual contact with an infected individual,Contact with blood from an infected individual,Eating infected food,Sharing food or drinks with an infected individual,Coughs/Sneezes from an infected individual	Bacteria	Fever,Chills,Coughing,Weight loss,Hemoptysis (coughing up blood),Chest pain,Abdominal pain	Yes	6-9 months	1000-5000	5000-10000	10,000-1 million	5	Agree	Disagree	Strongly Disagree	Disagree	Neutral	Strongly Disagree	Shock/Surprise,Stress		Immediately after developing symptoms	Nothing would prevent me from seeking medical advice			Books		Yes	No	No	No	55-64	Female	White		Bachelor's degree
Yes	Yes	2	Sexual contact with an infected individual,Contact with blood from an infected individual,Eating infected food,Coughs/Sneezes from an infected individual	Virus	Fever,Chills,Coughing,Weight loss,Nausea,Hemoptysis (coughing up blood),Headache,Chest pain,Abdominal pain	Yes	6-9 months	0-10	10-1000	1000-5000	5	Neutral	Neutral	Disagree	Agree	Agree	Disagree	Fear,Shock/Surprise,Stress		Immediately after developing symptoms	Nothing would prevent me from seeking medical advice		Very infrequently	I never hear news about TB		I don't know	Yes	No	No	25-34	Female	White		Some College credit
Yes	Yes	3	From a bite from an infected mosquito	Bacteria	Fever,Chills,Coughing,Weight loss,Hemoptysis (coughing up blood),Chest pain	Yes	2-3 months	Over 10 million	Over 10 million	Over 10 million	5	Agree	Agree	Strongly Disagree	Disagree	Neutral	Strongly Disagree	Shock/Surprise,Sadness,Stress		Within a week of developing symptoms	I can't afford it,Nothing would prevent me from seeking medical advice		Infrequently	Books,I never hear news about TB		Yes	Yes	No	No	25-34	Prefer not to say	Asian,Black/African American,Hispanic,Native American,White		Master's degree
Yes	Yes	3	Contact with blood from an infected individual,Sharing food or drinks with an infected individual,Coughs/Sneezes from an infected individual	Bacteria	Fever,Chills,Coughing,Weight loss,Hemoptysis (coughing up blood),Chest pain	Yes	2-3 months	10-1000	10,000-1 million	1 million- 10 million	5	Agree	Neutral	Strongly Disagree	Strongly Disagree	Strongly agree	Strongly Disagree	Fear,Shock/Surprise,Sadness,Stress		Within a week of developing symptoms	Nothing would prevent me from seeking medical advice		Very infrequently	I never hear news about TB		No	No	No	No	25-34	Female	Hispanic,White		High school graduate or equivelent (GED)
Yes	Yes	3	Coughs/Sneezes from an infected individual	Bacteria	Fever,Chills,Coughing,Weight loss,Nausea,Hemoptysis (coughing up blood),Headache,Chest pain	Yes	1 year	10-1000	1000-5000	1 million- 10 million	5	Agree	Agree	Disagree	Neutral	Agree	Strongly Disagree	Fear,Shock/Surprise,Sadness,Stress		Immediately after developing symptoms	Nothing would prevent me from seeking medical advice		Occassionally	Friends/Family,Books		Yes	Yes	Yes	No	25-34	Male	White		Some College credit
Yes	Yes	4	Coughs/Sneezes from an infected individual	Bacteria	Coughing,Weight loss,Hemoptysis (coughing up blood),Chest pain	Yes	3-6 months	0-10	10-1000	10,000-1 million	4	Strongly agree	Strongly Disagree	Strongly Disagree	Neutral	Strongly agree	Strongly Disagree	Shock/Surprise,Stress		Within a week of developing symptoms	I can't afford it,Nothing would prevent me from seeking medical advice		Occassionally	Other (please specify)	I work in a research lab in mip	No	No	No	No	18-24	Female	Hispanic,White		Bachelor's degree
Yes	Yes	2	Contact with blood from an infected individual	Virus	Fever,Coughing,Weight loss,Hemoptysis (coughing up blood),Chest pain,Abdominal pain	Yes	2-3 months	10-1000	1000-5000	5000-10000	4	Agree	Neutral	Disagree	Disagree	Agree	Disagree	Shock/Surprise,Stress,Other (please clarify)	Resentment	Immediately after developing symptoms	Nothing would prevent me from seeking medical advice		Very infrequently	Television		No	No	No	No	35-44	Female	White		Professional/Doctoral degree
Yes	Yes	3	Sharing food or drinks with an infected individual,Coughs/Sneezes from an infected individual	Bacteria	Coughing,Weight loss,Hemoptysis (coughing up blood)	Yes	1 year	10-1000	1000-5000	Over 10 million	5	Agree	Disagree	Strongly Disagree	Agree	Strongly agree	Disagree	Fear,Shock/Surprise,Sadness,Stress		More than 3 weeks after developing symptoms	Nothing would prevent me from seeking medical advice		Very infrequently	Television,Newspapers		Yes	I don't know	No	No	55-64	Female	White		Bachelor's degree
Yes	Yes	3	Coughs/Sneezes from an infected individual	Virus	Fever,Coughing,Hemoptysis (coughing up blood)	Yes	2-3 months	10-1000	1000-5000	1 million- 10 million	5	Agree	Disagree	Strongly Disagree	Agree	Strongly agree	Strongly Disagree	Fear,Shock/Surprise,Stress		Within a week of developing symptoms	Other (please specify)	the hassle of going to the doctor and convincing them something is going on	Very infrequently	I never hear news about TB		I don't know	No	No	No	25-34	Female	White		Bachelor's degree
Yes	Yes	2	Coughs/Sneezes from an infected individual	Virus	Fever,Chills,Coughing,Weight loss,Nausea,Hemoptysis (coughing up blood),Headache,Chest pain,Abdominal pain	Yes	2-3 months	0-10	10-1000	1000-5000	5	Agree	Neutral	Strongly Disagree	Neutral	Strongly agree	Strongly Disagree	Shock/Surprise,Stress		Within a week of developing symptoms	Nothing would prevent me from seeking medical advice		Very infrequently	I never hear news about TB		No	I don't know	No	No	35-44	Female	White		Master's degree
Yes	Yes	3	Sharing food or drinks with an infected individual,Coughs/Sneezes from an infected individual	Bacteria	Fever,Coughing,Weight loss,Hemoptysis (coughing up blood),Headache,Chest pain	Yes	3-6 months	0-10	10-1000	5000-10000	4	Agree	Agree	Strongly Disagree	Strongly agree	Strongly agree	Neutral	Fear,Shock/Surprise,Sadness,Stress		Immediately after developing symptoms	Nothing would prevent me from seeking medical advice		Infrequently	Television,Social media,Other (please specify)	podcasts	Yes	No	No	No	25-34	Female	White		Some College credit
Yes	Yes	5	Coughs/Sneezes from an infected individual	Bacteria	Fever,Chills,Coughing,Weight loss,Hemoptysis (coughing up blood),Chest pain	Yes	3-6 months	10-1000	5000-10000	1 million- 10 million	5	Agree	Agree	Strongly Disagree	Disagree	Strongly agree	Strongly Disagree	Fear,Shock/Surprise,Sadness,Stress		More than 3 weeks after developing symptoms	Nothing would prevent me from seeking medical advice		Very infrequently	Other (please specify)	I’m a physician 😊	Yes	No	No	No	25-34	Female	White		Professional/Doctoral degree
Yes	Yes		Coughs/Sneezes from an infected individual	Virus	Fever,Chills,Coughing,Chest pain	Yes	1 week	10-1000	10,000-1 million	Over 10 million	4	Neutral	Neutral	Disagree	Agree	Strongly agree	Strongly Disagree	Fear,Shock/Surprise		Within a week of developing symptoms	I can't afford it		Very infrequently	Television		Yes	No	No	No	35-44	Male	White		Bachelor's degree
Yes	Yes	3	Contact with blood from an infected individual,Coughs/Sneezes from an infected individual	Bacteria	Fever,Chills,Coughing,Weight loss,Hemoptysis (coughing up blood)	Yes	1 month	0-10	10-1000	5000-10000	4	Agree	Disagree	Strongly Disagree	Agree	Agree	Disagree	Fear,Stress		Within a week of developing symptoms	Nothing would prevent me from seeking medical advice		Very infrequently	I never hear news about TB		Yes	No	No	No	45-54	Male	White		Bachelor's degree
Yes	Yes	3	Sharing food or drinks with an infected individual,Coughs/Sneezes from an infected individual	Bacteria	Fever,Chills,Coughing,Weight loss,Headache,Chest pain	Yes	1 week	10-1000	1000-5000	10,000-1 million	3	Strongly agree	Agree	Strongly Disagree	Disagree	Strongly agree	Strongly Disagree	Shock/Surprise,Stress,Other (please clarify)	Oh no, not another thing to deal with	Between 1 to 3 weeks after developing symptoms	Other (please specify)	Stupidity, mostly. Can't ask for help if you don't think it needs treatment and I would totally just call it a bug.	Very infrequently	I never hear news about TB		Yes	Yes	No	No	25-34	Female	White		Bachelor's degree
Yes	Yes	2	Contact with blood from an infected individual,Sharing food or drinks with an infected individual,Coughs/Sneezes from an infected individual	Bacteria	Fever,Chills,Nausea,Chest pain	Yes	3-6 months	10-1000	5000-10000	Over 10 million	5	Neutral	Disagree	Disagree	Agree	Strongly agree	Disagree	Fear,Shock/Surprise		Immediately after developing symptoms	Nothing would prevent me from seeking medical advice		Very infrequently	Television,Social media		Yes	No	No	No	18-24	Male	White		High school graduate or equivelent (GED)
Yes	Yes	3	Contact with blood from an infected individual,From a bite from an infected mosquito	Virus	Fever,Chills,Weight loss,Nausea,Hemoptysis (coughing up blood),Abdominal pain	Yes	2-3 months	0-10	10-1000	1000-5000	5	Agree	Neutral	Disagree	Disagree	Strongly agree	Strongly Disagree	Fear,Shock/Surprise,Stress		Immediately after developing symptoms	Lack of access to healthcare professionals		Infrequently	Other (please specify)	John Green's Youtube Channel	I don't know	No	No	No	25-34	Male	White		Bachelor's degree
Yes	Yes	3	Sharing food or drinks with an infected individual,Coughs/Sneezes from an infected individual	Bacteria	Fever,Chills,Coughing,Weight loss,Nausea,Hemoptysis (coughing up blood),Headache,Chest pain	Yes	1 week	10-1000	10-1000	1 million- 10 million	4	Agree	Agree	Disagree	Agree	Strongly agree	Strongly Disagree	Stress		Immediately after developing symptoms	Nothing would prevent me from seeking medical advice		Very infrequently	I never hear news about TB		Yes	Yes	No	No	65 and over	Male	White		Master's degree
Yes	Yes	4	Contact with blood from an infected individual,Eating infected food,Coughs/Sneezes from an infected individual	Bacteria	Fever,Chills,Coughing,Weight loss,Headache,Chest pain,Abdominal pain	Yes	1 year	10-1000	10-1000	1 million- 10 million	4	Strongly agree	Disagree	Strongly Disagree	Disagree	Strongly agree	Strongly Disagree	Shock/Surprise,Sadness,Stress		Within a week of developing symptoms	Nothing would prevent me from seeking medical advice		Very infrequently	I never hear news about TB		Yes	No	No	No	35-44	Male	White		Master's degree
Yes	Yes	2	Eating infected food,Sharing food or drinks with an infected individual,Coughs/Sneezes from an infected individual	Bacteria	Fever,Chills,Coughing,Weight loss,Nausea,Hemoptysis (coughing up blood),Chest pain	Yes	3-6 months	0-10	10-1000	10,000-1 million	5	Neutral	Disagree	Strongly Disagree	Strongly agree	Strongly agree	Disagree	Shame,Fear,Shock/Surprise,Stress		Between 1 to 3 weeks after developing symptoms	Other (please specify)	Would likely attribute symptoms to something other than TB	Very infrequently	Newspapers,Social media		I don't know	I don't know	No	No	35-44	Female	White		Master's degree
Yes	Yes	2	Eating infected food,Sharing food or drinks with an infected individual,Coughs/Sneezes from an infected individual	Bacteria	Coughing,Weight loss	Yes	1 month	10-1000	5000-10000	1 million- 10 million	5	Strongly agree	Agree	Disagree	Agree	Agree	Strongly Disagree	Fear,Shock/Surprise,Sadness,Stress,Other (please clarify)	Interest/Curiosity	Between 1 to 3 weeks after developing symptoms			Occassionally	Television,Newspapers,Books		I don't know	No	No	No	25-34	Female	White		Associate's degree
Yes	Yes	5	Coughs/Sneezes from an infected individual	Bacteria	Fever,Chills,Coughing,Weight loss,Nausea	Yes	6-9 months	10-1000	5000-10000	10,000-1 million	5	Strongly agree	Strongly Disagree	Strongly Disagree	Agree	Agree	Strongly Disagree	Shock/Surprise		Immediately after developing symptoms	Nothing would prevent me from seeking medical advice		Infrequently	Friends/Family		Yes	No	No	No	35-44	Female	Asian		Master's degree
Yes	Yes	2	Sexual contact with an infected individual,Contact with blood from an infected individual,Coughs/Sneezes from an infected individual	Virus	Fever,Chills,Coughing,Hemoptysis (coughing up blood)	Yes	2-3 months	1000-5000	10,000-1 million	Over 10 million	4	Agree	Neutral	Strongly Disagree	Strongly agree	Strongly agree	Disagree	Shame,Shock/Surprise		Within a week of developing symptoms	I can't afford it		Infrequently	Television		No	No	No	No	35-44	Female	White		Some College credit
Yes	Yes	3	Sexual contact with an infected individual,Contact with blood from an infected individual,Eating infected food,Sharing food or drinks with an infected individual,Coughs/Sneezes from an infected individual	Bacteria	Fever,Chills,Coughing,Weight loss,Nausea,Hemoptysis (coughing up blood),Chest pain	Yes	3-6 months	10-1000	5000-10000	1 million- 10 million	5	Strongly agree	Agree	Strongly Disagree	Agree	Strongly agree	Disagree	Fear,Shock/Surprise,Sadness,Stress		Within a week of developing symptoms	Nothing would prevent me from seeking medical advice		Very infrequently	Friends/Family		Yes	I don't know	No	No	35-44	Female	White		Bachelor's degree
Yes	Yes	3	Sharing food or drinks with an infected individual,Coughs/Sneezes from an infected individual	Bacteria	Coughing,Weight loss,Hemoptysis (coughing up blood),Chest pain	Yes	2-3 months	0-10	1000-5000	10,000-1 million	4	Agree	Neutral	Strongly Disagree	Neutral	Strongly agree	Strongly Disagree	Fear,Shock/Surprise,Stress		Within a week of developing symptoms	Nothing would prevent me from seeking medical advice		Infrequently	Television		Yes	No	No	No	18-24	Female	Black/African American,White		Some College credit
Yes	Yes	3	Sharing food or drinks with an infected individual,Coughs/Sneezes from an infected individual	Bacteria	Fever,Chills,Coughing,Weight loss,Hemoptysis (coughing up blood),Chest pain	Yes	6-9 months	10-1000	1000-5000	10,000-1 million	5	Agree	Agree	Strongly Disagree	Neutral	Strongly agree	Strongly Disagree	Shock/Surprise,Sadness,Stress		Immediately after developing symptoms	Nothing would prevent me from seeking medical advice		Occassionally	Books		Yes	No	No	No	25-34	Female	White		Associate's degree
Yes	Yes	3	Coughs/Sneezes from an infected individual	Virus	Coughing,Hemoptysis (coughing up blood),Chest pain	Yes	2-3 months	10-1000	5000-10000	1 million- 10 million	5	Neutral	Disagree	Strongly Disagree	Disagree	Neutral	Disagree	Shock/Surprise,Stress		Between 1 to 3 weeks after developing symptoms	Nothing would prevent me from seeking medical advice		Very infrequently	I never hear news about TB		I don't know	No	No	No	45-54	Male	White		Bachelor's degree
Yes	Yes	3	Coughs/Sneezes from an infected individual	Bacteria	Chills,Coughing,Weight loss,Hemoptysis (coughing up blood)	Yes	3-6 months	10-1000	10,000-1 million	1 million- 10 million	5	Strongly agree	Disagree	Strongly Disagree	Disagree	Strongly agree	Disagree	Fear,Shock/Surprise,Stress		Between 1 to 3 weeks after developing symptoms	Nothing would prevent me from seeking medical advice		Very infrequently	I never hear news about TB		Yes	No	No	No	55-64	Male	White		Professional/Doctoral degree
Yes	Yes	3	Sexual contact with an infected individual,Contact with blood from an infected individual	Virus	Fever,Chills,Coughing,Weight loss,Hemoptysis (coughing up blood)	Yes	3-6 months	10-1000	10-1000	10,000-1 million	5	Strongly agree	Neutral	Disagree	Neutral	Agree	Disagree	Fear,Shock/Surprise,Sadness,Stress		Within a week of developing symptoms	Nothing would prevent me from seeking medical advice		Very infrequently	Television,Newspapers,Books		Yes	No	No	No	45-54	Male	White		Some College credit
Yes	Yes	3	Coughs/Sneezes from an infected individual	Bacteria	Fever,Chills,Coughing,Hemoptysis (coughing up blood)	Yes	3-6 months	10-1000	10,000-1 million	1 million- 10 million	5	Strongly agree	Neutral	Strongly Disagree	Agree	Strongly agree	Strongly Disagree	Fear,Stress		Within a week of developing symptoms	I can't afford it		Occassionally	Other (please specify)	work (biologist)	Yes	No	No	No	25-34	Female	White		Bachelor's degree
Yes	Yes	2	Contact with blood from an infected individual,Eating infected food,Sharing food or drinks with an infected individual	Bacteria	Fever,Chills,Coughing,Hemoptysis (coughing up blood)	I don't know	3-6 months	0-10	1000-5000	5000-10000	5	Agree	Neutral	Disagree	Disagree	Neutral	Strongly Disagree	Fear,Shock/Surprise,Stress		Within a week of developing symptoms	Nothing would prevent me from seeking medical advice		Occassionally	Other (please specify)	I work in the infertility field, so we occasionally hear about parents who have TB doing IVF	No	No	No	No	35-44	Female	White		Associate's degree
Yes	Yes	3	Coughs/Sneezes from an infected individual	Virus	Coughing,Chest pain	Yes	1 month	10-1000	10-1000	1000-5000	5	Neutral	Agree	Strongly Disagree	Neutral	Agree	Disagree	Stress		Within a week of developing symptoms	I can't afford it		Very infrequently	Other (please specify)	Work	Yes	I don't know	No	No	35-44	Prefer not to say	Prefer not to say		Some College credit
Yes	Yes	4	Contact with blood from an infected individual	Bacteria	Fever,Chills,Coughing,Nausea,Headache	Yes	2-3 months	1000-5000	5000-10000	1 million- 10 million	5	Strongly agree	Neutral	Strongly Disagree	Neutral	Agree	Strongly Disagree	Fear,Shock/Surprise,Sadness,Stress		Immediately after developing symptoms	I can't afford it			Other (please specify)	Video game, Red Dead Redemption 2 has multiple people with TB in it (all died :[ )	No	I don't know	No	No	35-44	Male	White		Master's degree
Yes	Yes	2	Contact with blood from an infected individual,Sharing food or drinks with an infected individual,Coughs/Sneezes from an infected individual	Bacteria	Coughing,Hemoptysis (coughing up blood),Chest pain	Yes	1 month	10-1000	1000-5000	10,000-1 million	5	Agree	Strongly Disagree	Strongly Disagree	Agree	Strongly agree	Strongly Disagree	Fear,Shock/Surprise,Stress		Between 1 to 3 weeks after developing symptoms	Nothing would prevent me from seeking medical advice		Very infrequently	I never hear news about TB		Yes	No	Yes	Yes	35-44	Female	White		Professional/Doctoral degree
Yes	Yes	3	Contact with blood from an infected individual,Coughs/Sneezes from an infected individual	Bacteria	Fever,Chills,Coughing,Weight loss,Hemoptysis (coughing up blood)	Yes	3-6 months	5000-10000	5000-10000	1 million- 10 million	1	Agree	Agree	Disagree	Strongly agree	Strongly agree	Strongly Disagree	Fear,Shock/Surprise,Sadness,Stress		Immediately after developing symptoms	Nothing would prevent me from seeking medical advice		Very infrequently	Television		Yes	No	No	No	65 and over	Female	White		Associate's degree
Yes	Yes	4	Coughs/Sneezes from an infected individual	Virus	Fever,Coughing,Weight loss,Hemoptysis (coughing up blood),Chest pain	Yes	1 year	1000-5000	10,000-1 million	Over 10 million	5	Strongly agree	Strongly agree	Neutral	Neutral	Strongly agree		Stress		Immediately after developing symptoms	Nothing would prevent me from seeking medical advice		Very infrequently	I never hear news about TB		Yes	No	I don't know	No	55-64	Female	White		Associate's degree
Yes	Yes	4	Coughs/Sneezes from an infected individual	Bacteria	Fever,Chills,Coughing,Weight loss,Hemoptysis (coughing up blood)	Yes	3-6 months	10-1000	1000-5000	Over 10 million	5	Strongly Disagree	Agree	Strongly Disagree	Strongly Disagree	Strongly agree	Strongly Disagree	Shock/Surprise,Sadness,Stress		Within a week of developing symptoms	I can't afford it,Lack of access to healthcare professionals		Very infrequently	Other (please specify)	Workplace	Yes	No	No	No	35-44	Female	White		Bachelor's degree
Yes	Yes	4	Coughs/Sneezes from an infected individual	Bacteria	Fever,Chills,Coughing,Weight loss,Hemoptysis (coughing up blood),Chest pain	Yes	1 year	10-1000	1000-5000	10,000-1 million	5	Strongly agree	Neutral	Neutral	Neutral	Neutral	Strongly Disagree	Shock/Surprise,Stress		Within a week of developing symptoms	I can't afford it		Occassionally	Other (please specify)	Work, Teach Biological Anthropology courses where we discuss skeletal symptoms.	No	No	No	No	25-34	Male	White		Master's degree
Yes	Yes	3	Sharing food or drinks with an infected individual,Coughs/Sneezes from an infected individual	Bacteria	Fever,Coughing	Yes	6-9 months	1000-5000	5000-10000	Over 10 million	3	Agree	Neutral	Neutral	Neutral	Agree	Neutral	Shame,Fear,Shock/Surprise,Stress		Between 1 to 3 weeks after developing symptoms	I can't afford it,Lack of access to healthcare professionals,Fear about contracting TB,Embarrassment/Shame about contracting TB		Infrequently	Other (please specify)	A patient had it.	Yes	I don't know	Yes	No	65 and over	Female	Hispanic		Associate's degree
Yes	Yes	3	Coughs/Sneezes from an infected individual	Bacteria	Fever,Chills,Coughing,Hemoptysis (coughing up blood)	Yes	6-9 months	10-1000	5000-10000	1 million- 10 million	5	Strongly agree	Neutral	Strongly Disagree	Disagree	Agree	Strongly Disagree	Shock/Surprise,Stress		Between 1 to 3 weeks after developing symptoms	Nothing would prevent me from seeking medical advice		Very infrequently	Newspapers,Books		No	No	No	No	35-44	Male	White		Professional/Doctoral degree
Yes	Yes	3	Sharing food or drinks with an infected individual,Coughs/Sneezes from an infected individual	Bacteria	Fever,Chills,Coughing,Weight loss,Hemoptysis (coughing up blood),Headache,Chest pain	Yes	1 year	10-1000	10,000-1 million	Over 10 million	5	Strongly agree	Strongly Disagree	Strongly Disagree	Neutral	Strongly agree	Strongly Disagree	Shock/Surprise		Within a week of developing symptoms	Nothing would prevent me from seeking medical advice		Very infrequently	I never hear news about TB		Yes	I don't know	No	No	45-54	Male	White		Bachelor's degree
Yes	Yes	3	Coughs/Sneezes from an infected individual	Bacteria	Coughing,Hemoptysis (coughing up blood)	Yes	2-3 months	0-10	10-1000	1000-5000	3	Agree	Agree	Neutral	Disagree	Agree	Strongly Disagree	Fear,Shock/Surprise,Sadness,Stress		Within a week of developing symptoms	Lack of access to healthcare professionals		Occassionally	Other (please specify)	school, work	Yes	No	No	No	35-44	Female	Asian		Bachelor's degree
Yes	Yes	3	Coughs/Sneezes from an infected individual	Bacteria	Coughing,Weight loss	Yes	6-9 months	10-1000	1000-5000	5000-10000	5	Neutral	Agree	Strongly Disagree	Strongly agree	Strongly agree	Strongly Disagree	Fear		Immediately after developing symptoms	Nothing would prevent me from seeking medical advice		Very infrequently	Other (please specify)	Only at the hospital	Yes	No	No	No	45-54	Female	White		Master's degree
Yes	Yes	3	Contact with blood from an infected individual	Virus	Fever,Chills,Coughing,Hemoptysis (coughing up blood),Chest pain	I don't know	6-9 months	10-1000	10,000-1 million	1 million- 10 million	4	Agree	Agree	Disagree	Neutral	Agree	Disagree	Shame,Fear,Stress		Within a week of developing symptoms	Nothing would prevent me from seeking medical advice		Infrequently	Friends/Family,I never hear news about TB		Yes	No	No	No	45-54	Female	White		Associate's degree
Yes	Yes	2	Coughs/Sneezes from an infected individual	Virus	Fever,Chills,Coughing,Weight loss,Hemoptysis (coughing up blood)	Yes	6-9 months	10-1000	5000-10000	10,000-1 million	5	Agree	Agree	Strongly Disagree	Neutral	Strongly agree	Strongly Disagree	Fear,Stress		Within a week of developing symptoms	I can't afford it,Lack of access to healthcare professionals		Very infrequently	I never hear news about TB		Yes	No	Yes	No	55-64	Female	White		Master's degree
Yes	Yes	3	Coughs/Sneezes from an infected individual	Bacteria	Fever,Chills,Coughing,Chest pain	Yes	2-3 months	10-1000	10-1000	1 million- 10 million	5	Strongly agree	Disagree	Strongly Disagree	Disagree	Strongly agree	Strongly Disagree	Fear,Stress		More than 3 weeks after developing symptoms	Nothing would prevent me from seeking medical advice		Frequently	Other (please specify)	John Green	No	No	No	No	35-44	Non-binary / third gender	Asian,White		Master's degree
Yes	Yes	4	Coughs/Sneezes from an infected individual	Bacteria	Fever,Coughing,Weight loss,Hemoptysis (coughing up blood)	Yes	6-9 months	10-1000	5000-10000	Over 10 million	5	Strongly agree	Strongly agree	Agree	Strongly agree	Strongly agree	Disagree	Sadness,Stress		Immediately after developing symptoms	Nothing would prevent me from seeking medical advice		Very frequently	Other (please specify)	Work in a doctor’s office	Yes	Yes	Yes	No	55-64	Female	Asian		Associate's degree
Yes	Yes	3	Coughs/Sneezes from an infected individual	Bacteria	Fever,Chills,Coughing,Weight loss,Hemoptysis (coughing up blood),Chest pain	Yes	2-3 months	10-1000	10,000-1 million	Over 10 million	5	Strongly agree	Disagree	Strongly Disagree	Neutral	Neutral	Disagree	Fear,Shock/Surprise,Sadness,Stress		More than 3 weeks after developing symptoms	Nothing would prevent me from seeking medical advice		Very infrequently	Social media		Yes	No	Yes	No	55-64	Male	White		Master's degree
Yes	Yes	3	Coughs/Sneezes from an infected individual	Bacteria	Coughing,Weight loss,Hemoptysis (coughing up blood)	Yes	1 year	10-1000	5000-10000	10,000-1 million	5	Agree	Agree	Neutral	Neutral	Agree	Disagree	Fear,Shock/Surprise,Sadness,Stress		Immediately after developing symptoms	Nothing would prevent me from seeking medical advice		Infrequently	Books,I never hear news about TB		Yes	No	Yes	No	55-64	Female	White		Bachelor's degree
Yes	Yes	2	Sharing food or drinks with an infected individual,Coughs/Sneezes from an infected individual,From a bite from an infected mosquito	Virus	Hemoptysis (coughing up blood),Chest pain	I don't know	6-9 months				3	Neutral	Neutral	Strongly Disagree	Strongly Disagree	Disagree	Strongly Disagree	Shock/Surprise,Sadness,Stress		Between 1 to 3 weeks after developing symptoms			Occassionally	Friends/Family		No	No	Yes	No	35-44	Female	White		Professional/Doctoral degree
Yes	Yes	2	Sharing food or drinks with an infected individual,Coughs/Sneezes from an infected individual	Bacteria	Fever,Chills,Coughing,Hemoptysis (coughing up blood)	Yes	2-3 months	1000-5000	5000-10000	1 million- 10 million	5	Disagree	Neutral	Strongly Disagree	Agree	Strongly agree	Strongly Disagree	Fear,Sadness,Stress		Between 1 to 3 weeks after developing symptoms	Nothing would prevent me from seeking medical advice		Frequently	Other (please specify)	Work at health clinic	Yes	No	No	No	18-24	Female	White		Bachelor's degree
Yes	Yes	5	Coughs/Sneezes from an infected individual	Bacteria	Fever,Chills,Coughing,Weight loss,Hemoptysis (coughing up blood)	Yes	6-9 months	10-1000	10,000-1 million	10,000-1 million	5	Agree	Agree	Neutral	Disagree	Strongly agree	Disagree	Fear,Shock/Surprise,Sadness,Stress		Immediately after developing symptoms	Nothing would prevent me from seeking medical advice		Infrequently	I never hear news about TB		Yes	No	No	No	45-54	Female	White		Associate's degree
Yes	Yes	3	Sharing food or drinks with an infected individual,Coughs/Sneezes from an infected individual	Virus	Fever,Chills,Coughing,Hemoptysis (coughing up blood),Chest pain	Yes	1 month	10-1000	1000-5000	10,000-1 million	5	Agree	Disagree	Strongly Disagree	Strongly agree	Strongly agree	Disagree	Fear,Shock/Surprise,Sadness,Stress		Within a week of developing symptoms	Nothing would prevent me from seeking medical advice		Very infrequently	Books,Other (please specify)	history podcasts	Yes	No	No	No	35-44	Male	White		Associate's degree
Yes	Yes	1	Contact with blood from an infected individual,From a bite from an infected mosquito	Virus	Coughing,Hemoptysis (coughing up blood),Chest pain	I don't know	1 year	0-10	10-1000	1000-5000	5	Agree	Neutral	Strongly Disagree	Agree	Strongly agree	Strongly Disagree	Fear,Shock/Surprise,Stress		Immediately after developing symptoms	Nothing would prevent me from seeking medical advice		Very infrequently	I never hear news about TB		I don't know	I don't know	No	No	18-24	Female	White		Some College credit
	Yes	3	Eating infected food,Sharing food or drinks with an infected individual,Coughs/Sneezes from an infected individual	Virus	Fever,Chills,Coughing,Weight loss,Chest pain,Abdominal pain	Yes	2-3 months	0-10	10-1000	10-1000	5	Disagree	Disagree	Strongly Disagree	Agree	Strongly agree	Strongly Disagree	Fear,Shock/Surprise,Stress		Within a week of developing symptoms	I can't afford it,Other (please specify)	TB would probably be the last thing I suspect.	Occassionally	Other (please specify)	I work in healthcare. We hear about it when someone needs their test updated for employment.	Yes	No	No	No	25-34	Female	White		Associate's degree
Yes	Yes	4	Eating infected food,Coughs/Sneezes from an infected individual	Bacteria	Fever,Coughing,Weight loss,Nausea,Chest pain	Yes	6-9 months	10-1000	5000-10000	1 million- 10 million	5	Strongly agree	Agree	Disagree	Agree	Strongly agree	Strongly Disagree	Shock/Surprise,Stress		Within a week of developing symptoms	Nothing would prevent me from seeking medical advice		Occassionally	Friends/Family,Social media,Other (please specify)	John Green	No	No	No	No	25-34	Male	Native American,White		Master's degree
Yes	Yes	5	Sharing food or drinks with an infected individual,Coughs/Sneezes from an infected individual	Bacteria	Fever,Chills,Coughing,Weight loss,Hemoptysis (coughing up blood),Chest pain	Yes	6-9 months	0-10	10-1000	10,000-1 million	5	Agree	Neutral	Strongly Disagree	Disagree	Agree	Strongly Disagree	Shock/Surprise,Stress,Other (please clarify)	Irritation	Between 1 to 3 weeks after developing symptoms	Nothing would prevent me from seeking medical advice		Occassionally	Other (please specify)	Work	Yes	No	No	No	35-44	Male	White		Bachelor's degree
Yes	Yes	3	Coughs/Sneezes from an infected individual	Virus	Fever,Chills,Coughing,Weight loss,Hemoptysis (coughing up blood),Abdominal pain	I don't know	3-6 months	0-10	10-1000	1000-5000	5	Agree	Disagree	Disagree	Neutral	Strongly agree	Disagree	Fear,Shock/Surprise,Sadness,Stress		Within a week of developing symptoms	Fear about contracting TB		Very infrequently	I never hear news about TB		Yes	Yes	No	No	25-34	Female	White		Bachelor's degree
Yes	Yes	3	Coughs/Sneezes from an infected individual	Bacteria	Fever,Chills,Coughing,Hemoptysis (coughing up blood),Chest pain	Yes	1 month	0-10	0-10	1000-5000	4	Agree	Strongly Disagree	Strongly Disagree	Neutral	Strongly agree	Disagree	Fear,Shock/Surprise,Sadness,Stress		Immediately after developing symptoms	Nothing would prevent me from seeking medical advice		Occassionally	Other (please specify)	work	Yes	I don't know	No	No	18-24	Female	White		Bachelor's degree
Yes	Yes	5	Coughs/Sneezes from an infected individual	Bacteria	Fever,Chills,Coughing,Weight loss,Hemoptysis (coughing up blood),Headache,Chest pain	Yes	6-9 months	10-1000	1000-5000	10,000-1 million	5	Agree	Disagree	Strongly Disagree	Neutral	Strongly agree	Strongly Disagree	Fear,Shock/Surprise,Sadness,Stress		Within a week of developing symptoms	Nothing would prevent me from seeking medical advice		Infrequently	I never hear news about TB		Yes	No	Yes	No	35-44	Female	White		Bachelor's degree
Yes	Yes	3	Coughs/Sneezes from an infected individual	Bacteria	Coughing,Weight loss,Hemoptysis (coughing up blood)	Yes	3-6 months	10-1000	5000-10000	1 million- 10 million	5	Strongly agree	Neutral	Strongly Disagree	Strongly Disagree	Strongly agree	Strongly Disagree	Shame,Fear,Shock/Surprise,Sadness,Stress,Other (please clarify)	Anger	Immediately after developing symptoms	Nothing would prevent me from seeking medical advice		Very infrequently	Other (please specify)	Online news sites	Yes	No	Yes	No	45-54	Female	White		Master's degree
Yes	Yes	2	Sharing food or drinks with an infected individual,Coughs/Sneezes from an infected individual	Bacteria	Fever,Chills,Coughing,Hemoptysis (coughing up blood),Chest pain	Yes	1 month	10-1000	5000-10000	10,000-1 million	5	Agree	Disagree	Strongly Disagree	Strongly Disagree	Agree	Strongly Disagree	Fear,Stress		Within a week of developing symptoms	Nothing would prevent me from seeking medical advice			Television,Newspapers		Yes	Yes	No	No	35-44	Female	White		Master's degree
Yes	Yes	4	Sharing food or drinks with an infected individual,Coughs/Sneezes from an infected individual	Bacteria	Fever,Chills,Coughing,Weight loss,Hemoptysis (coughing up blood),Headache,Chest pain	Yes	6-9 months	0-10	10-1000	Over 10 million	4	Strongly agree	Disagree	Strongly Disagree	Strongly Disagree	Strongly agree	Strongly Disagree	Shock/Surprise,Stress		Between 1 to 3 weeks after developing symptoms	Nothing would prevent me from seeking medical advice		Frequently	Other (please specify)	Colleagues who work in TB	Yes	No	No	No	25-34	Male	White		Master's degree
Yes	Yes	2	Sexual contact with an infected individual,Contact with blood from an infected individual,Eating infected food,Sharing food or drinks with an infected individual,Coughs/Sneezes from an infected individual	Bacteria	Fever,Chills,Coughing,Hemoptysis (coughing up blood),Chest pain	Yes	2-3 months	5000-10000	10,000-1 million	1 million- 10 million	5	Agree	Neutral	Disagree	Neutral	Agree	Disagree	Fear,Shock/Surprise,Stress		Within a week of developing symptoms	I can't afford it		Very infrequently	Television		No	No	No	No	35-44	Female	White		Some College credit
Yes	No
Yes	Yes	3	Eating infected food,Sharing food or drinks with an infected individual,Coughs/Sneezes from an infected individual	Bacteria	Fever,Chills,Coughing,Weight loss,Nausea,Hemoptysis (coughing up blood),Chest pain	Yes	2-3 months	10-1000	5000-10000	1 million- 10 million	4	Agree	Agree	Disagree	Neutral	Agree	Strongly Disagree	Fear,Shock/Surprise,Stress		Between 1 to 3 weeks after developing symptoms	Lack of access to healthcare professionals,Other (please specify)	Medical anxiety	Infrequently	I never hear news about TB		No	I don't know	Yes	No	18-24	Female	White		Bachelor's degree
Yes	Yes	3	Contact with blood from an infected individual,Sharing food or drinks with an infected individual	Virus	Fever,Chills,Coughing,Weight loss,Hemoptysis (coughing up blood),Headache,Chest pain	Yes	1 month	0-10	1000-5000	10,000-1 million	5	Disagree	Strongly Disagree	Strongly Disagree	Neutral	Strongly agree	Disagree	Fear,Shock/Surprise,Stress		Immediately after developing symptoms	Nothing would prevent me from seeking medical advice		Infrequently	Newspapers,Social media		No	No	No	No	35-44	Female	White		Master's degree
Yes	Yes	3	Sharing food or drinks with an infected individual,Coughs/Sneezes from an infected individual	Virus	Fever,Chills,Coughing,Nausea,Hemoptysis (coughing up blood),Headache,Chest pain,Abdominal pain	Yes	1 month	10-1000	5000-10000	1 million- 10 million	4	Neutral	Disagree	Strongly Disagree	Agree	Strongly agree	Disagree	Fear,Shock/Surprise,Stress		Immediately after developing symptoms	Nothing would prevent me from seeking medical advice		Very infrequently	Social media,Other (please specify)	CPR	Yes	I don't know	No	No	25-34	Male	White		Master's degree
Yes	Yes	2	Coughs/Sneezes from an infected individual	Bacteria	Coughing,Headache,Chest pain	Yes	3-6 months	1000-5000	5000-10000	10,000-1 million	5	Agree	Agree	Agree	Agree	Strongly agree	Disagree	Fear,Shock/Surprise		Within a week of developing symptoms			Infrequently	Other (please specify)	My job had us get TB tested before we started working.	Yes	No	No	No	18-24	Female	White		Bachelor's degree
Yes	Yes	2	Coughs/Sneezes from an infected individual	Virus	Fever,Chills,Coughing,Weight loss,Nausea,Hemoptysis (coughing up blood)	Yes	1 year	10-1000	5000-10000	5000-10000	3	Agree	Agree	Strongly Disagree	Disagree	Strongly agree	Strongly Disagree	Fear,Shock/Surprise,Sadness,Stress		Immediately after developing symptoms	Lack of access to healthcare professionals		Very infrequently	I never hear news about TB		Yes	No	Yes	No	35-44	Female	White		Bachelor's degree
Yes	Yes	3	From a bite from an infected mosquito	Virus	Fever,Chills,Coughing,Weight loss,Hemoptysis (coughing up blood),Headache,Chest pain,Abdominal pain	Yes	6-9 months	10-1000	1000-5000	5000-10000	4	Neutral		Disagree	Strongly Disagree	Agree	Strongly Disagree	Stress		Within a week of developing symptoms	Nothing would prevent me from seeking medical advice		Occassionally	Television,Social media,Other (please specify)	Career in dental hygiene	Yes	I don't know	No	No	25-34	Female	White		Bachelor's degree
Yes	Yes	2	Coughs/Sneezes from an infected individual	Bacteria	Coughing,Hemoptysis (coughing up blood),Chest pain	Yes	1 month	10-1000	5000-10000	Over 10 million	4	Agree	Agree	Strongly Disagree	Disagree	Neutral	Disagree	Shock/Surprise		Within a week of developing symptoms	Nothing would prevent me from seeking medical advice		Infrequently	Television,Social media		Yes	No	Yes	No	35-44	Female	White		Master's degree
Yes	Yes	3	Contact with blood from an infected individual,Eating infected food,Sharing food or drinks with an infected individual,Coughs/Sneezes from an infected individual	Bacteria	Coughing,Weight loss,Nausea,Headache	Yes	3-6 months	0-10	10-1000	10,000-1 million	5	Strongly agree	Agree	Strongly Disagree	Agree	Strongly agree	Disagree	Fear,Stress		Within a week of developing symptoms	Nothing would prevent me from seeking medical advice		Frequently	Social media,Other (please specify)	YouTube channels, podcasts	I don't know	No	No	No	35-44	Male	White		Bachelor's degree
Yes	Yes	3	Coughs/Sneezes from an infected individual	Bacteria	Coughing,Hemoptysis (coughing up blood)	Yes	2-3 months	0-10	10-1000	10,000-1 million	5	Agree	Strongly Disagree	Strongly Disagree	Strongly agree	Strongly agree	Neutral	Stress		Within a week of developing symptoms	I can't afford it		Very infrequently	I never hear news about TB		No	No	No	No	35-44	Male	Hispanic,Native American,White		Professional/Doctoral degree
Yes	Yes	3	Eating infected food,Sharing food or drinks with an infected individual,Coughs/Sneezes from an infected individual	Virus	Fever,Chills,Coughing,Weight loss,Hemoptysis (coughing up blood)	Yes	6-9 months	10-1000	5000-10000	Over 10 million	5	Strongly agree	Disagree	Strongly Disagree	Agree	Agree	Strongly Disagree	Shame,Fear,Shock/Surprise		Immediately after developing symptoms	I can't afford it,Fear about contracting TB,Embarrassment/Shame about contracting TB		Occassionally	Social media		No	No	No	No	18-24	Female	White		Some College credit
Yes	Yes	3	Coughs/Sneezes from an infected individual	Bacteria	Fever,Chills,Coughing,Weight loss,Hemoptysis (coughing up blood),Chest pain	Yes	6-9 months	0-10	10-1000	10,000-1 million	4	Agree	Agree	Disagree	Agree	Agree	Strongly Disagree	Shame,Fear,Shock/Surprise,Stress		Immediately after developing symptoms	Nothing would prevent me from seeking medical advice		Very infrequently	Other (please specify)	At work-hospital	Yes	No	No	No	25-34	Female	White		Bachelor's degree
Yes	Yes		Contact with blood from an infected individual,From a bite from an infected mosquito	Bacteria	Fever,Chills,Coughing,Weight loss,Nausea,Hemoptysis (coughing up blood),Headache,Chest pain,Abdominal pain	I don't know	2-3 months	0-10	1000-5000	10,000-1 million	5	Agree	Strongly Disagree	Strongly Disagree	Strongly Disagree	Disagree	Strongly Disagree	Fear,Shock/Surprise,Stress		Between 1 to 3 weeks after developing symptoms	Other (please specify)	Thinking symptoms were from another cause	Very infrequently	I never hear news about TB		I don't know	I don't know	I don't know	No	25-34	Female	White		Bachelor's degree
Yes	Yes	5	Coughs/Sneezes from an infected individual	Bacteria	Fever,Chills,Coughing,Weight loss,Hemoptysis (coughing up blood),Headache,Chest pain,Abdominal pain	Yes	6-9 months	1000-5000	10,000-1 million	Over 10 million	4	Strongly agree	Agree	Disagree	Neutral	Strongly agree	Strongly Disagree	Fear,Stress		Between 1 to 3 weeks after developing symptoms	Other (please specify)	Worry about symptoms not being taken seriously	Frequently	Social media,Books		Yes	No	No	No	18-24	Female	White		Professional/Doctoral degree
Yes	Yes	3	Sharing food or drinks with an infected individual,Coughs/Sneezes from an infected individual	Virus	Fever,Chills,Coughing,Weight loss,Hemoptysis (coughing up blood),Headache,Chest pain	Yes	1 week	0-10	10-1000	5000-10000	5	Disagree	Agree	Neutral	Agree	Strongly agree	Neutral	Shame,Fear,Shock/Surprise,Sadness		Between 1 to 3 weeks after developing symptoms	I can't afford it,Other (please specify)	The symptoms are not very specific, so I’d just think it was a different disease	Frequently	Other (please specify)	I am a nurse	Yes	No	No	No	18-24	Male	White		Bachelor's degree
Yes	Yes	4	Coughs/Sneezes from an infected individual	Bacteria	Fever,Chills,Coughing,Weight loss,Hemoptysis (coughing up blood),Chest pain	Yes	6-9 months	10-1000	5000-10000	10,000-1 million	4	Agree	Strongly Disagree	Strongly Disagree	Strongly Disagree	Agree	Strongly Disagree	Fear,Shock/Surprise		Immediately after developing symptoms	I can't afford it,Lack of access to healthcare professionals		Occassionally	Television		Yes	No	No	No		Female	White		Master's degree
Yes	Yes	3	Coughs/Sneezes from an infected individual	Bacteria	Coughing,Weight loss,Hemoptysis (coughing up blood),Chest pain	Yes	1 year	10-1000	5000-10000	1 million- 10 million	5	Strongly Disagree	Neutral	Strongly Disagree	Neutral	Agree	Strongly Disagree	Fear,Shock/Surprise,Stress		Immediately after developing symptoms	Nothing would prevent me from seeking medical advice		Infrequently	Newspapers,Other (please specify)	Online news, radio news.	I don't know	No	No	No	65 and over	Female	White		Bachelor's degree
Yes	Yes		Sexual contact with an infected individual,Contact with blood from an infected individual,Coughs/Sneezes from an infected individual	Virus	Coughing,Weight loss,Hemoptysis (coughing up blood),Chest pain	Yes	1 year	0-10	10-1000	1 million- 10 million	5	Agree	Disagree	Strongly Disagree	Strongly agree	Strongly agree	Disagree	Fear,Shock/Surprise,Sadness,Stress		More than 3 weeks after developing symptoms	Nothing would prevent me from seeking medical advice		Very infrequently	Television		I don't know	No	No	No	45-54	Male	Native American,White		Master's degree
Yes	Yes	1	Sexual contact with an infected individual,Contact with blood from an infected individual,Sharing food or drinks with an infected individual,Coughs/Sneezes from an infected individual	Virus	Fever,Chills,Coughing,Weight loss,Nausea,Hemoptysis (coughing up blood),Headache,Chest pain,Abdominal pain	Yes	1 month	0-10	10-1000	5000-10000	5	Disagree	Disagree	Strongly Disagree	Agree	Agree	Strongly Disagree	Fear,Shock/Surprise,Sadness,Stress		Immediately after developing symptoms	Nothing would prevent me from seeking medical advice		Infrequently	Friends/Family		I don't know	I don't know	I don't know	No	18-24	Female	Asian,White		Some College credit
Yes	Yes	1	Coughs/Sneezes from an infected individual	Virus	Fever,Chills,Coughing,Weight loss,Hemoptysis (coughing up blood),Headache,Chest pain,Abdominal pain	I don't know	2-3 months	10-1000	5000-10000	10,000-1 million	5	Neutral	Neutral	Neutral	Agree	Strongly agree	Disagree	Shame,Fear,Shock/Surprise,Sadness,Stress		Within a week of developing symptoms	Nothing would prevent me from seeking medical advice		Very infrequently	I never hear news about TB		I don't know	I don't know	No	No	25-34	Female	White		Bachelor's degree
Yes	Yes	4	Coughs/Sneezes from an infected individual	Bacteria	Fever,Chills,Coughing,Weight loss,Hemoptysis (coughing up blood),Chest pain	Yes	3-6 months	10-1000	1000-5000	1 million- 10 million	5	Neutral	Agree	Disagree	Disagree	Strongly agree	Disagree	Fear,Shock/Surprise,Sadness,Stress		Within a week of developing symptoms	Lack of access to healthcare professionals		Infrequently	Books		Yes	No	No	No	25-34	Female	White		Bachelor's degree
Yes	Yes	2	Coughs/Sneezes from an infected individual	Bacteria	Fever,Chills,Coughing,Hemoptysis (coughing up blood)	I don't know	2-3 months	10-1000	5000-10000	10,000-1 million	5	Agree	Agree	Strongly Disagree	Neutral	Strongly agree	Strongly Disagree	Fear,Shock/Surprise,Stress		Within a week of developing symptoms	Nothing would prevent me from seeking medical advice		Very infrequently	I never hear news about TB		Yes	I don't know	No	No	25-34	Female	White		Bachelor's degree
Yes	Yes	4	Sexual contact with an infected individual,Contact with blood from an infected individual,Sharing food or drinks with an infected individual,Coughs/Sneezes from an infected individual	Bacteria	Coughing,Weight loss,Hemoptysis (coughing up blood)	Yes	2-3 months	0-10	10-1000	10,000-1 million	4	Strongly agree	Strongly Disagree	Strongly Disagree	Strongly Disagree	Neutral	Strongly Disagree	Shock/Surprise,Stress		Between 1 to 3 weeks after developing symptoms	Nothing would prevent me from seeking medical advice		Occassionally	Social media,Other (please specify)	John Green	No	No	Yes	No	35-44	Male	White		Master's degree
Yes	Yes	4	Contact with blood from an infected individual,Sharing food or drinks with an infected individual,Coughs/Sneezes from an infected individual,From a bite from an infected mosquito	Bacteria	Chills,Coughing,Weight loss,Hemoptysis (coughing up blood),Chest pain	Yes	1 month	10-1000	1000-5000	5000-10000	4	Neutral	Strongly Disagree	Strongly Disagree	Disagree	Agree	Disagree	Fear,Shock/Surprise,Stress		Immediately after developing symptoms	Nothing would prevent me from seeking medical advice		Very infrequently	I never hear news about TB		Yes	Yes	No	No	25-34	Male	White		Associate's degree
Yes	Yes	3	Sharing food or drinks with an infected individual,Coughs/Sneezes from an infected individual	Bacteria	Coughing,Weight loss,Hemoptysis (coughing up blood),Chest pain	Yes	2-3 months	10-1000	5000-10000	Over 10 million	5	Strongly agree	Agree	Strongly Disagree	Disagree	Strongly agree	Strongly Disagree	Fear,Shock/Surprise,Stress		Within a week of developing symptoms	Fear about contracting TB,Other (please specify)	Denial or waiting to see if it gets better on its own	Infrequently	I never hear news about TB		No	No	No	No	25-34	Female	White		Bachelor's degree
Yes	Yes	3	Sexual contact with an infected individual,Contact with blood from an infected individual,From a bite from an infected mosquito	Parasite	Fever,Coughing,Hemoptysis (coughing up blood),Abdominal pain	Yes	1 week	10-1000	5000-10000	1 million- 10 million	3	Strongly agree	Disagree	Strongly Disagree	Neutral	Neutral	Strongly Disagree	Fear,Shock/Surprise,Stress		Immediately after developing symptoms	Nothing would prevent me from seeking medical advice		Infrequently	Books		Yes	Yes	No	No	35-44	Male	White		Master's degree
Yes	Yes	2	Contact with blood from an infected individual,Coughs/Sneezes from an infected individual	Bacteria	Coughing,Weight loss,Hemoptysis (coughing up blood),Chest pain	Yes	6-9 months	0-10	10-1000	1 million- 10 million	5	Strongly agree	Agree	Strongly Disagree	Neutral	Neutral	Strongly Disagree	Shock/Surprise,Stress		Between 1 to 3 weeks after developing symptoms	Other (please specify)	Inadequate knowledge of the symptoms	Occassionally	Other (please specify)	Emails from Qiagen and from John Green	No	No	Yes	No	25-34	Female	White		Master's degree
Yes	Yes	2	Coughs/Sneezes from an infected individual	Virus	Fever,Chills,Coughing,Headache	Yes	1 week	10-1000	10-1000	1000-5000	4	Agree	Disagree	Disagree	Disagree	Agree	Strongly Disagree	Fear,Shock/Surprise,Stress		Immediately after developing symptoms	Nothing would prevent me from seeking medical advice		Very infrequently	Other (please specify),I never hear news about TB	Reddit surveys	I don't know	I don't know	I don't know	No	Prefer not to say	Prefer not to say	Prefer not to say		Bachelor's degree
Yes	Yes	3	Coughs/Sneezes from an infected individual	Bacteria	Fever,Coughing,Hemoptysis (coughing up blood)	Yes	1 week	10-1000	5000-10000	10,000-1 million	5	Agree	Neutral	Disagree	Disagree	Agree	Strongly Disagree	Fear,Stress		Immediately after developing symptoms	Nothing would prevent me from seeking medical advice		Infrequently	Television,Social media		I don't know	No	No	No	35-44	Female	White		Master's degree
Yes	Yes	4	Coughs/Sneezes from an infected individual	Bacteria	Fever,Chills,Coughing,Weight loss,Hemoptysis (coughing up blood),Chest pain	Yes	2-3 months	0-10	1000-5000	10,000-1 million	5	Agree	Strongly agree	Neutral	Strongly Disagree	Strongly agree	Strongly Disagree	Fear,Stress		Immediately after developing symptoms	I can't afford it,Nothing would prevent me from seeking medical advice		Very infrequently	Newspapers		No	No	No	I don't know	25-34	Male	White		Bachelor's degree
Yes	Yes	3	Contact with blood from an infected individual,Eating infected food,Sharing food or drinks with an infected individual,Coughs/Sneezes from an infected individual	Bacteria	Coughing,Weight loss,Hemoptysis (coughing up blood)	Yes	1 week	10-1000	10,000-1 million	1 million- 10 million	5	Agree	Agree	Disagree	Neutral	Strongly agree	Strongly Disagree	Fear,Shock/Surprise,Stress		Within a week of developing symptoms	Nothing would prevent me from seeking medical advice		Very infrequently	I never hear news about TB		I don't know	I don't know	No	No	25-34	Male	White		Some College credit
Yes	Yes	2	Contact with blood from an infected individual,Coughs/Sneezes from an infected individual	Virus	Coughing	Yes	1 month	10-1000	1000-5000	5000-10000	4	Agree	Disagree	Strongly Disagree	Disagree	Agree	Strongly Disagree	Fear,Shock/Surprise		Between 1 to 3 weeks after developing symptoms	Lack of access to healthcare professionals,Other (please specify)	Time off work	Very infrequently	I never hear news about TB		Yes	No	No	No	25-34	Female	White		Master's degree
Yes	Yes	2	Sexual contact with an infected individual,Contact with blood from an infected individual	Virus	Coughing,Weight loss,Nausea,Chest pain	I don't know	2-3 months	10-1000	10,000-1 million	Over 10 million	3	Agree	Agree	Strongly Disagree	Neutral	Neutral	Neutral	Shock/Surprise		Within a week of developing symptoms	I can't afford it		Very infrequently	I never hear news about TB		Yes	No	No	No	35-44	Male	White		Some College credit
Yes	Yes	2	Coughs/Sneezes from an infected individual	Virus	Coughing,Weight loss,Hemoptysis (coughing up blood),Chest pain	Yes	1 month	10-1000	1000-5000	10,000-1 million	5	Neutral	Disagree	Strongly Disagree	Neutral	Agree	Strongly Disagree	Shock/Surprise		Within a week of developing symptoms	Nothing would prevent me from seeking medical advice		Very infrequently	Social media		I don't know	I don't know	No	No	25-34	Male	Hispanic		Bachelor's degree
Yes	Yes	3	Coughs/Sneezes from an infected individual	Bacteria	Coughing,Hemoptysis (coughing up blood),Chest pain	Yes	1 year	0-10	0-10	1000-5000	5	Agree	Disagree	Strongly Disagree	Strongly agree	Strongly agree	Disagree	Fear,Shock/Surprise,Stress		Within a week of developing symptoms	Nothing would prevent me from seeking medical advice		Very infrequently	I never hear news about TB		Yes	No	No	No	25-34	Female	White		Bachelor's degree
Yes	Yes	3	Coughs/Sneezes from an infected individual	Bacteria	Coughing,Weight loss,Hemoptysis (coughing up blood),Chest pain	Yes	3-6 months	0-10	10-1000	10-1000	4	Neutral	Agree	Disagree	Neutral	Agree	Disagree	Fear,Shock/Surprise,Sadness,Stress		Immediately after developing symptoms	Nothing would prevent me from seeking medical advice		Infrequently	Social media,Books		Yes	No	No	No	35-44	Prefer not to say	Prefer not to say		Bachelor's degree
Yes	Yes	2	Sexual contact with an infected individual,Contact with blood from an infected individual	Virus	Fever,Chills,Weight loss,Nausea,Headache,Chest pain,Abdominal pain	Yes	2-3 months	10-1000	1000-5000	Over 10 million	4	Strongly agree	Agree	Disagree	Agree	Strongly agree	Strongly Disagree	Shame,Fear,Shock/Surprise,Sadness,Stress		Between 1 to 3 weeks after developing symptoms	I can't afford it,Lack of access to healthcare professionals,Fear about contracting TB		Very infrequently	I never hear news about TB		I don't know	I don't know	I don't know	No	25-34	Male	White		Master's degree
Yes	Yes	2	Contact with blood from an infected individual,Coughs/Sneezes from an infected individual	Virus	Coughing,Weight loss,Hemoptysis (coughing up blood),Headache,Chest pain	Yes	1 month	10-1000	1000-5000	5000-10000	5	Disagree	Disagree	Strongly Disagree	Agree	Strongly agree	Strongly Disagree	Fear,Shock/Surprise,Stress		Within a week of developing symptoms	I can't afford it		Very infrequently	I never hear news about TB		No	No	No	No	25-34	Female	Native American		Some College credit
Yes	Yes	3	Sharing food or drinks with an infected individual,Coughs/Sneezes from an infected individual	Virus	Fever,Chills,Coughing,Hemoptysis (coughing up blood),Chest pain	Yes	3-6 months	10-1000	5000-10000	1 million- 10 million	5	Strongly agree	Neutral	Disagree	Strongly agree	Strongly agree	Strongly Disagree	Shame,Fear,Shock/Surprise,Sadness,Stress		Immediately after developing symptoms	I can't afford it		Infrequently	Television,Social media,Books		I don't know	Yes	No	No	18-24	Female	White		Bachelor's degree
Yes	Yes	4	Sharing food or drinks with an infected individual,Coughs/Sneezes from an infected individual	Bacteria	Fever,Coughing,Weight loss,Hemoptysis (coughing up blood),Chest pain	Yes	2-3 months	10-1000	5000-10000	10,000-1 million	5	Strongly agree	Agree	Agree	Agree	Strongly agree	Disagree	Fear,Shock/Surprise,Stress		Within a week of developing symptoms	Nothing would prevent me from seeking medical advice		Very infrequently	Social media		Yes	I don't know	No	No	25-34	Female	Hispanic		Bachelor's degree
Yes	Yes	3	Sexual contact with an infected individual,Sharing food or drinks with an infected individual,Coughs/Sneezes from an infected individual	Virus	Fever,Chills,Coughing,Weight loss,Nausea,Hemoptysis (coughing up blood),Headache,Chest pain,Abdominal pain	Yes	2-3 months	10-1000	5000-10000	10,000-1 million	4	Agree	Agree	Neutral	Strongly agree	Strongly agree	Strongly Disagree	Shame,Fear,Shock/Surprise,Sadness,Stress		Within a week of developing symptoms	Lack of access to healthcare professionals		Frequently	Social media		No	No	No	No	18-24	Female	White		Associate's degree
Yes	Yes	4	Coughs/Sneezes from an infected individual	Bacteria	Fever,Chills,Coughing,Hemoptysis (coughing up blood),Chest pain	Yes	2-3 months	10-1000	5000-10000	1 million- 10 million	5	Agree	Disagree	Strongly Disagree	Strongly agree	Strongly agree	Strongly Disagree	Fear,Shock/Surprise,Stress		Between 1 to 3 weeks after developing symptoms	I can't afford it,Lack of access to healthcare professionals		Occassionally	Other (please specify)	At work (in a healthcare adjacent field)	Yes	I don't know	No	No	25-34	Male	White		Bachelor's degree
Yes	Yes	3	Eating infected food,Sharing food or drinks with an infected individual,Coughs/Sneezes from an infected individual	Bacteria	Fever,Chills,Coughing,Weight loss,Hemoptysis (coughing up blood),Headache,Chest pain	Yes	2-3 months	10-1000	5000-10000	10,000-1 million	5	Agree	Agree	Disagree	Agree	Strongly agree	Strongly Disagree	Fear,Shock/Surprise,Stress		Within a week of developing symptoms	I can't afford it,Lack of access to healthcare professionals		Infrequently	Social media		I don't know	I don't know	I don't know	No	18-24	Female	White		High school graduate or equivelent (GED)
Yes	Yes		Contact with blood from an infected individual,Sharing food or drinks with an infected individual	Bacteria	Fever,Chills,Coughing,Nausea,Hemoptysis (coughing up blood),Chest pain	Yes	2-3 months	10-1000	5000-10000	10,000-1 million	4	Agree	Neutral	Strongly Disagree	Agree	Agree	Strongly Disagree	Shock/Surprise		Within a week of developing symptoms	Other (please specify)	Lack of knowledge. How would I assume that TB is the cause?	Very infrequently	Television,Books		No	I don't know	I don't know	No	25-34	Female	White		Bachelor's degree
Yes	Yes	4	Coughs/Sneezes from an infected individual	Virus	Fever,Chills,Coughing,Weight loss,Headache,Chest pain	Yes	1 month	10-1000	1000-5000	5000-10000	5	Agree	Neutral	Disagree	Strongly agree	Strongly agree	Strongly Disagree	Sadness,Stress,Other (please clarify)	Confusion	Within a week of developing symptoms	Nothing would prevent me from seeking medical advice		Frequently	Social media,Books			No	I don't know	No	35-44	Non-binary / third gender			Master's degree
Yes	Yes	2	Contact with blood from an infected individual	Parasite	Coughing,Hemoptysis (coughing up blood)	Yes	1 year	0-10	10-1000	Over 10 million	4	Agree	Agree	Strongly Disagree	Neutral	Neutral	Strongly Disagree	Fear,Shock/Surprise,Sadness,Stress		Within a week of developing symptoms	Lack of access to healthcare professionals,Other (please specify)	I wouldn't assume it was TB	Very infrequently	I never hear news about TB		I don't know	No	No	No	25-34	Female	White		Bachelor's degree
Yes	Yes	2	Sharing food or drinks with an infected individual,Coughs/Sneezes from an infected individual,From a bite from an infected mosquito	Virus	Coughing,Weight loss,Hemoptysis (coughing up blood),Chest pain	Yes	6-9 months	1000-5000	10,000-1 million	Over 10 million	5	Agree	Neutral	Strongly Disagree	Agree	Strongly agree	Strongly Disagree	Fear,Shock/Surprise,Stress		Immediately after developing symptoms	Nothing would prevent me from seeking medical advice		Frequently	Other (please specify)	Work (work at medical office)	Yes	I don't know	No	No	25-34	Female	White		Some College credit
Yes	Yes	4	Coughs/Sneezes from an infected individual	Bacteria	Coughing,Weight loss,Hemoptysis (coughing up blood)	Yes	6-9 months	0-10	10-1000	10,000-1 million	5	Strongly agree	Agree	Neutral	Strongly agree	Strongly agree	Strongly Disagree	Fear,Shock/Surprise,Sadness,Stress		Between 1 to 3 weeks after developing symptoms	Nothing would prevent me from seeking medical advice		Infrequently	Television,Books,Other (please specify)	Coworkers	Yes	No	No	No	25-34	Female	White		Bachelor's degree
Yes	Yes	4	Coughs/Sneezes from an infected individual	Bacteria	Fever,Chills,Coughing,Weight loss,Hemoptysis (coughing up blood),Chest pain	Yes	3-6 months	10-1000	5000-10000	10,000-1 million	4	Strongly agree	Agree	Strongly Disagree	Strongly Disagree	Strongly agree	Strongly Disagree	Fear,Shock/Surprise,Sadness,Stress,Other (please clarify)	Worry for family members	Immediately after developing symptoms	Nothing would prevent me from seeking medical advice		Infrequently	Friends/Family		Yes	No	Yes	No		Female	White		Master's degree
Yes	Yes	2	Contact with blood from an infected individual,Coughs/Sneezes from an infected individual	Virus	Coughing,Hemoptysis (coughing up blood),Chest pain	Yes	1 year	10-1000	1000-5000	10,000-1 million	4	Neutral	Neutral	Strongly Disagree	Neutral	Agree	Neutral	Fear,Shock/Surprise,Sadness,Stress		Immediately after developing symptoms	Nothing would prevent me from seeking medical advice		Very infrequently	I never hear news about TB		I don't know	Yes	I don't know	No	25-34	Male	White		Associate's degree
Yes	Yes	3	Coughs/Sneezes from an infected individual	Virus	Fever,Coughing,Weight loss	Yes	6-9 months	10-1000	1000-5000	5000-10000	4	Agree	Agree	Agree	Neutral	Strongly agree	Strongly Disagree	Shock/Surprise		Within a week of developing symptoms	Nothing would prevent me from seeking medical advice		Infrequently	Social media			I don't know	Yes	I don't know	25-34	Female	Asian		Bachelor's degree
Yes	Yes	1	Sharing food or drinks with an infected individual,Coughs/Sneezes from an infected individual	Virus	Fever,Chills,Coughing,Weight loss	I don't know	2-3 months	0-10	10-1000	10,000-1 million		Neutral	Neutral	Strongly Disagree	Agree	Agree	Disagree	Fear		Immediately after developing symptoms	Nothing would prevent me from seeking medical advice		Very infrequently	Books,I never hear news about TB		Yes	No	No	No	35-44	Female	White		Professional/Doctoral degree
Yes	Yes	2	Coughs/Sneezes from an infected individual	Bacteria	Fever,Chills,Coughing,Weight loss,Hemoptysis (coughing up blood),Chest pain	Yes	3-6 months	10-1000	5000-10000	10,000-1 million	4	Agree	Neutral	Disagree	Agree	Strongly agree	Strongly Disagree	Fear,Shock/Surprise,Stress		Within a week of developing symptoms	Nothing would prevent me from seeking medical advice		Very infrequently	I never hear news about TB		No	I don't know	No	No	25-34	Female	White		Associate's degree
Yes	Yes	2	Coughs/Sneezes from an infected individual	Virus	Coughing,Hemoptysis (coughing up blood),Chest pain	Yes	2-3 months	10-1000	1000-5000	10,000-1 million	3	Agree	Agree	Neutral	Neutral	Agree	Strongly Disagree	Stress		Within a week of developing symptoms	Nothing would prevent me from seeking medical advice		Infrequently	Television		I don't know	I don't know	No	No	55-64	Male	White		Bachelor's degree
Yes	Yes	3	Coughs/Sneezes from an infected individual	Bacteria	Fever,Chills,Coughing,Weight loss,Hemoptysis (coughing up blood),Headache,Chest pain	Yes	6-9 months	10-1000	10,000-1 million	Over 10 million	5	Strongly agree	Strongly agree	Disagree	Disagree	Strongly agree	Strongly Disagree	Fear,Shock/Surprise,Stress		Between 1 to 3 weeks after developing symptoms	I can't afford it		Occassionally	Newspapers,Social media		Yes	No	Yes	No	45-54	Female	White		Professional/Doctoral degree
Yes	Yes	3	Contact with blood from an infected individual,Coughs/Sneezes from an infected individual	Virus	Coughing,Weight loss,Hemoptysis (coughing up blood),Chest pain	Yes	1 month	10-1000	1000-5000	5000-10000	4	Agree	Agree	Neutral	Disagree	Strongly agree	Strongly Disagree	Fear,Shock/Surprise,Sadness,Stress		Immediately after developing symptoms	Nothing would prevent me from seeking medical advice		Occassionally	Friends/Family,Social media		No	No	Yes	No	45-54	Non-binary / third gender	White		Bachelor's degree
Yes	Yes	3	Sexual contact with an infected individual,Contact with blood from an infected individual,Sharing food or drinks with an infected individual,Coughs/Sneezes from an infected individual,From a bite from an infected mosquito	Bacteria	Fever,Chills,Coughing,Weight loss,Nausea,Hemoptysis (coughing up blood),Headache,Chest pain,Abdominal pain	Yes	1 month	1000-5000	5000-10000	Over 10 million	4	Strongly agree	Strongly Disagree	Strongly Disagree	Neutral	Strongly agree	Strongly Disagree	Fear,Shock/Surprise,Stress		Between 1 to 3 weeks after developing symptoms	I can't afford it		Infrequently	Other (please specify)	John Green	No	No	No	No	25-34	Male	White		Bachelor's degree
Yes	Yes		Coughs/Sneezes from an infected individual	Bacteria	Fever,Chills,Weight loss,Hemoptysis (coughing up blood),Chest pain	I don't know	1 month	10-1000	5000-10000	10,000-1 million	4	Neutral	Agree	Disagree	Neutral	Agree	Strongly Disagree	Fear,Shock/Surprise		Immediately after developing symptoms	Nothing would prevent me from seeking medical advice		Infrequently	I never hear news about TB		No	No	No	No	18-24	Female	White		Some College credit
Yes	Yes	3	Contact with blood from an infected individual,From a bite from an infected mosquito	Virus	Fever,Chills,Coughing,Weight loss,Nausea,Hemoptysis (coughing up blood),Chest pain	I don't know	2-3 months	10-1000	5000-10000	10,000-1 million	3	Agree	Agree	Strongly Disagree	Agree	Agree	Disagree	Fear,Shock/Surprise,Stress		Within a week of developing symptoms	Nothing would prevent me from seeking medical advice		Very infrequently	I never hear news about TB		No	No	No	No	35-44	Male	White		Bachelor's degree
Yes	Yes		Coughs/Sneezes from an infected individual	Virus	Coughing,Chest pain	I don't know	1 month	10-1000	5000-10000	1 million- 10 million	5	Strongly agree	Neutral	Strongly Disagree	Strongly agree	Strongly agree	Strongly Disagree	Fear,Stress,Other (please clarify)	the need to educate myself. i know NOTHING about TB, sadly	Immediately after developing symptoms	Nothing would prevent me from seeking medical advice		Very infrequently	I never hear news about TB		No	No	No	No	45-54	Female	White		Master's degree
Yes	Yes	4	Sharing food or drinks with an infected individual,Coughs/Sneezes from an infected individual	Bacteria	Fever,Chills,Coughing,Weight loss,Hemoptysis (coughing up blood),Abdominal pain	Yes	3-6 months	10-1000	10,000-1 million	1 million- 10 million	4	Agree	Strongly agree	Strongly Disagree	Strongly Disagree	Strongly agree	Strongly Disagree	Fear,Shock/Surprise,Stress		Within a week of developing symptoms	Nothing would prevent me from seeking medical advice		Occassionally	Other (please specify)	Work	Yes	No	No	No	35-44	Female	White		Master's degree
Yes	Yes	3	Contact with blood from an infected individual,Coughs/Sneezes from an infected individual	Virus	Fever,Chills,Coughing,Weight loss,Hemoptysis (coughing up blood),Headache,Chest pain	I don't know	2-3 months	10-1000	5000-10000	10,000-1 million	5	Neutral	Disagree	Strongly Disagree	Disagree	Disagree	Disagree	Shame,Fear,Shock/Surprise,Sadness,Stress		Within a week of developing symptoms	Nothing would prevent me from seeking medical advice		Very infrequently	Television		Yes	I don't know	No	No	25-34	Female	Black/African American		Some College credit
Yes	Yes		Sharing food or drinks with an infected individual,Coughs/Sneezes from an infected individual	Bacteria	Fever,Chills,Coughing,Weight loss,Hemoptysis (coughing up blood),Chest pain,Abdominal pain	I don't know	6-9 months	0-10	10-1000	Over 10 million	5	Strongly agree	Disagree	Strongly Disagree	Strongly agree	Strongly agree	Neutral	Shame,Fear,Shock/Surprise,Sadness,Stress		Within a week of developing symptoms	I can't afford it,Lack of access to healthcare professionals		Very infrequently	Television		No	No	No	No	25-34	Female	White		Master's degree
Yes	Yes	3	Contact with blood from an infected individual,Coughs/Sneezes from an infected individual	Fungus	Coughing,Hemoptysis (coughing up blood),Chest pain	I don't know	2-3 months	10-1000	1000-5000	10,000-1 million	5	Agree	Disagree	Disagree	Strongly agree	Strongly agree	Strongly Disagree	Fear,Shock/Surprise,Stress		Immediately after developing symptoms	Nothing would prevent me from seeking medical advice		Infrequently	I never hear news about TB		No	I don't know	No	No	25-34	Female	White		Bachelor's degree
Yes	Yes	3	Contact with blood from an infected individual	Bacteria		Yes	2-3 months	0-10	10-1000	1 million- 10 million	4	Strongly agree	Neutral	Disagree	Neutral	Neutral	Strongly Disagree	Fear,Shock/Surprise,Stress		Between 1 to 3 weeks after developing symptoms	Nothing would prevent me from seeking medical advice		Occassionally	Social media,Other (please specify)	YouTube: John Green (vlogbrothers)	No	No	No	No	25-34	Female	White		Bachelor's degree
Yes	Yes	3	Coughs/Sneezes from an infected individual	Virus	Coughing,Weight loss,Hemoptysis (coughing up blood),Headache,Chest pain,Abdominal pain	No	3-6 months	0-10	10-1000	1000-5000	5									Immediately after developing symptoms	Nothing would prevent me from seeking medical advice		Infrequently				No	No	No	25-34	Male			Professional/Doctoral degree
Yes	Yes	3	Coughs/Sneezes from an infected individual	Bacteria	Fever,Coughing,Hemoptysis (coughing up blood),Chest pain	Yes	6-9 months	10-1000	1000-5000	10,000-1 million	5	Agree	Strongly Disagree	Strongly Disagree	Disagree	Strongly agree	Strongly Disagree	Fear,Shock/Surprise,Stress		Immediately after developing symptoms	Nothing would prevent me from seeking medical advice		Very infrequently	Newspapers,Social media		Yes	Yes	No	No	45-54	Male	Hispanic,White		Professional/Doctoral degree
Yes	Yes	2	Eating infected food,Sharing food or drinks with an infected individual,Coughs/Sneezes from an infected individual,From a bite from an infected mosquito	Virus	Fever,Chills,Coughing,Nausea,Hemoptysis (coughing up blood),Headache,Abdominal pain	I don't know	2-3 months	10-1000	10,000-1 million	1 million- 10 million	5	Neutral	Disagree	Disagree	Agree	Agree	Strongly Disagree	Fear,Shock/Surprise,Stress		Within a week of developing symptoms	I can't afford it		Very infrequently	I never hear news about TB		No	I don't know	No	No	18-24	Non-binary / third gender	White		Some College credit
Yes	Yes	3	Sexual contact with an infected individual,Contact with blood from an infected individual,Sharing food or drinks with an infected individual,Coughs/Sneezes from an infected individual	Virus	Fever,Chills,Coughing,Weight loss,Nausea,Hemoptysis (coughing up blood),Headache	Yes	1 month	10-1000	1000-5000	5000-10000	5	Strongly agree	Agree	Disagree	Disagree	Strongly agree	Disagree	Fear,Stress		Within a week of developing symptoms	Nothing would prevent me from seeking medical advice		Infrequently	I never hear news about TB		Yes	No	No	No	35-44	Female	White		Bachelor's degree
Yes	Yes	2	Contact with blood from an infected individual	Virus	Chills,Coughing,Hemoptysis (coughing up blood),Chest pain	Yes	3-6 months	1000-5000	5000-10000	10,000-1 million	4	Agree	Agree	Strongly Disagree	Agree	Strongly agree	Strongly Disagree	Shock/Surprise,Sadness,Stress		Within a week of developing symptoms	Nothing would prevent me from seeking medical advice		Infrequently	Friends/Family		No	Yes	No	No	18-24	Non-binary / third gender	Native American,White		Bachelor's degree
Yes	Yes	3	Coughs/Sneezes from an infected individual	Bacteria	Coughing,Nausea,Chest pain	Yes	1 year	10-1000	10,000-1 million	1 million- 10 million	5	Agree	Agree	Strongly Disagree	Strongly Disagree	Strongly agree	Strongly Disagree	Shock/Surprise,Sadness,Stress		Between 1 to 3 weeks after developing symptoms	Nothing would prevent me from seeking medical advice		Infrequently	Other (please specify)	the economist	No	No	Yes	No	25-34	Male	White		Bachelor's degree
Yes	Yes	5	Coughs/Sneezes from an infected individual	Bacteria	Fever,Chills,Coughing,Weight loss,Hemoptysis (coughing up blood),Abdominal pain	Yes	6-9 months	10-1000	5000-10000	Over 10 million	5	Strongly agree	Agree	Strongly Disagree	Strongly Disagree	Strongly agree	Strongly Disagree			Immediately after developing symptoms	Lack of access to healthcare professionals		Occassionally	Television,Newspapers		Yes	Yes	Yes	No	25-34	Female	Asian		Professional/Doctoral degree
Yes	Yes	4	Coughs/Sneezes from an infected individual	Bacteria	Coughing,Hemoptysis (coughing up blood),Chest pain	Yes	3-6 months	1000-5000	5000-10000	10,000-1 million	4	Strongly agree	Agree	Neutral	Neutral	Strongly agree	Strongly Disagree	Fear,Shock/Surprise,Stress		Between 1 to 3 weeks after developing symptoms	I can't afford it		Very infrequently	I never hear news about TB		No	No	No	No	25-34	Male	White		Bachelor's degree
Yes	Yes	4	Sharing food or drinks with an infected individual,Coughs/Sneezes from an infected individual	Virus	Fever,Chills,Coughing,Weight loss,Hemoptysis (coughing up blood),Chest pain	Yes	6-9 months	10-1000	1000-5000	10,000-1 million	5	Agree	Agree	Strongly Disagree	Neutral	Strongly agree	Disagree	Fear,Stress		Within a week of developing symptoms	Other (please specify)	I work in healthcare and am terrible about getting to the doc	Frequently	Television,Other (please specify)	Work	Yes	No	Yes	No	25-34	Female	White		Bachelor's degree
Yes	Yes	5	Sharing food or drinks with an infected individual,Coughs/Sneezes from an infected individual	Bacteria	Fever,Chills,Coughing,Weight loss,Hemoptysis (coughing up blood),Headache	Yes	1 year	10-1000	1000-5000	5000-10000	4	Agree	Agree	Strongly Disagree	Strongly Disagree	Agree	Strongly Disagree	Shock/Surprise,Stress		Within a week of developing symptoms	Other (please specify)	Nonspecific sx	Frequently	Other (please specify)	Healthcare	Yes	No	Yes	No	35-44	Female	White		Bachelor's degree
Yes	Yes	2	Contact with blood from an infected individual,Coughs/Sneezes from an infected individual	Bacteria	Fever,Weight loss,Hemoptysis (coughing up blood)	Yes	1 week	1000-5000	10,000-1 million	Over 10 million	5	Strongly agree	Neutral	Strongly Disagree	Disagree	Agree	Strongly Disagree	Fear,Shock/Surprise		Immediately after developing symptoms	I can't afford it		Very infrequently	Social media,Other (please specify)	John green	No	No	No	No	18-24	Female	White		High school graduate or equivelent (GED)
Yes	Yes	2	Contact with blood from an infected individual,Sharing food or drinks with an infected individual,Coughs/Sneezes from an infected individual	Virus	Fever,Coughing,Hemoptysis (coughing up blood),Chest pain	I don't know	1 month	0-10	10-1000	10,000-1 million	5	Agree	Disagree	Strongly Disagree	Agree	Strongly agree	Strongly Disagree	Fear,Shock/Surprise,Sadness,Stress		Between 1 to 3 weeks after developing symptoms	Lack of access to healthcare professionals		Very infrequently	Social media,I never hear news about TB		No	No	No	No	25-34	Non-binary / third gender	White		Bachelor's degree
Yes	Yes	2	Contact with blood from an infected individual	Bacteria	Fever,Chills,Abdominal pain	Yes	2-3 months	1000-5000	10,000-1 million	1 million- 10 million	3	Neutral	Agree	Disagree	Strongly Disagree	Strongly Disagree	Strongly Disagree	Fear,Stress		Between 1 to 3 weeks after developing symptoms	I can't afford it,Lack of access to healthcare professionals		Very infrequently	Television,Newspapers		Yes	No	No	No	25-34	Female	Native American,White		Some College credit
Yes	Yes	3	Sexual contact with an infected individual,Contact with blood from an infected individual,Eating infected food,Sharing food or drinks with an infected individual,Coughs/Sneezes from an infected individual,From a bite from an infected mosquito	Bacteria	Fever,Chills,Coughing,Weight loss,Hemoptysis (coughing up blood),Headache	Yes	3-6 months	10-1000	5000-10000	Over 10 million	4	Agree	Disagree	Strongly Disagree	Disagree	Strongly agree	Disagree	Fear,Shock/Surprise		Immediately after developing symptoms	Nothing would prevent me from seeking medical advice		Very infrequently	I never hear news about TB		No	Yes	No	No	35-44	Female	White		Professional/Doctoral degree
Yes	Yes	4	Coughs/Sneezes from an infected individual	Bacteria	Fever,Chills,Coughing,Hemoptysis (coughing up blood)	Yes	6-9 months	1000-5000	10,000-1 million	1 million- 10 million	4	Strongly agree	Agree	Neutral	Neutral	Strongly agree	Disagree	Stress		Within a week of developing symptoms	Nothing would prevent me from seeking medical advice		Infrequently	Other (please specify)	Workplace	Yes	No	No	No	55-64	Female	White		Bachelor's degree
Yes	Yes	1	Sharing food or drinks with an infected individual,Coughs/Sneezes from an infected individual	Bacteria	Coughing,Hemoptysis (coughing up blood),Chest pain	I don't know	1 month	10-1000	10-1000	1000-5000	4	Neutral	Agree	Strongly Disagree	Strongly Disagree	Agree	Disagree	Shock/Surprise,Sadness,Stress		Between 1 to 3 weeks after developing symptoms	I can't afford it		Very infrequently	I never hear news about TB		I don't know	No	No	No	25-34	Female	White		Some College credit
Yes	Yes	3	Sexual contact with an infected individual,Contact with blood from an infected individual,Coughs/Sneezes from an infected individual	Bacteria	Fever,Chills,Coughing,Weight loss,Nausea,Hemoptysis (coughing up blood),Headache,Chest pain,Abdominal pain	Yes	6-9 months	10-1000	5000-10000	1 million- 10 million	5	Strongly agree	Disagree	Strongly Disagree	Strongly agree	Strongly agree	Strongly Disagree	Fear,Shock/Surprise,Sadness,Stress		Within a week of developing symptoms	Nothing would prevent me from seeking medical advice		Very infrequently	Friends/Family		Yes	I don't know	No	No	25-34	Male	White		Master's degree
Yes	Yes	3	Sharing food or drinks with an infected individual,Coughs/Sneezes from an infected individual	Virus	Fever,Chills,Coughing,Weight loss,Nausea,Hemoptysis (coughing up blood),Headache,Chest pain	Yes	2-3 months	1000-5000	10,000-1 million	1 million- 10 million	5	Agree	Agree	Strongly Disagree	Strongly Disagree	Agree	Disagree	Stress		Between 1 to 3 weeks after developing symptoms	Other (please specify)	Not thinking that is what it was	Occassionally	Friends/Family		No	No	Yes	No	35-44	Female	White		High school graduate or equivelent (GED)
Yes	Yes	2	Contact with blood from an infected individual,Coughs/Sneezes from an infected individual	Bacteria	Fever,Chills,Coughing,Weight loss,Hemoptysis (coughing up blood),Chest pain	I don't know	1 year	0-10	10-1000	10,000-1 million	5	Agree	Agree	Strongly Disagree	Neutral	Strongly agree	Strongly Disagree	Fear,Stress		Between 1 to 3 weeks after developing symptoms	Lack of access to healthcare professionals		Very infrequently	Television,Books		No	No	No	No	45-54	Female	White		Master's degree
Yes	Yes	3	Coughs/Sneezes from an infected individual	Virus	Fever,Chills,Coughing,Headache	Yes	2-3 months	1000-5000	10,000-1 million	1 million- 10 million	3	Strongly Disagree	Neutral	Strongly Disagree	Agree	Agree	Disagree	Shock/Surprise,Stress		Immediately after developing symptoms	Nothing would prevent me from seeking medical advice		Very infrequently	Social media		Yes	No	No	No	35-44	Female	White		Bachelor's degree
Yes	Yes	3	Coughs/Sneezes from an infected individual	Virus	Fever,Coughing,Hemoptysis (coughing up blood)	Yes	2-3 months	10-1000	1000-5000	5000-10000	4	Disagree	Disagree	Strongly Disagree	Disagree	Strongly agree	Disagree	Shock/Surprise		Within a week of developing symptoms	I can't afford it,Nothing would prevent me from seeking medical advice		Very infrequently	I never hear news about TB		Yes	I don't know	No	No	25-34	Female	White		Master's degree
Yes	Yes	2	Coughs/Sneezes from an infected individual	Bacteria	Coughing,Nausea,Headache,Chest pain	Yes	3-6 months	5000-10000	10,000-1 million	Over 10 million	4	Strongly agree	Neutral	Strongly Disagree	Strongly Disagree	Disagree	Disagree	Shame,Shock/Surprise		Between 1 to 3 weeks after developing symptoms	Lack of access to healthcare professionals		Infrequently	Newspapers,Friends/Family,Social media,Books		I don't know	I don't know	No	No	25-34	Male	White		Professional/Doctoral degree
Yes	Yes	3
Yes	Yes	3
Yes	Yes
Yes	Yes	3
Yes	Yes	5
Yes	Yes	2	Contact with blood from an infected individual	Virus	Coughing,Hemoptysis (coughing up blood),Chest pain	Yes
Yes	Yes	3
Yes	Yes	5	Coughs/Sneezes from an infected individual	Bacteria	Fever,Chills,Coughing,Weight loss,Hemoptysis (coughing up blood)	Yes	6-9 months				5
Yes	Yes	1	Contact with blood from an infected individual	Virus	Hemoptysis (coughing up blood)	I don't know	2-3 months	1000-5000	10,000-1 million	1 million- 10 million	4	Neutral	Disagree	Strongly Disagree	Agree	Strongly agree	Disagree	Shock/Surprise,Stress
Yes	Yes	3
Yes	Yes	3
Yes	Yes	3	Coughs/Sneezes from an infected individual	Bacteria	Coughing,Weight loss,Hemoptysis (coughing up blood),Chest pain	Yes
Yes	Yes	5
Yes	Yes	3
Yes	Yes	2	Contact with blood from an infected individual,From a bite from an infected mosquito	Bacteria	Fever,Hemoptysis (coughing up blood)	Yes	1 week				5
Yes	Yes	1
Yes	Yes	3	Coughs/Sneezes from an infected individual	Bacteria	Fever,Chills,Coughing,Hemoptysis (coughing up blood)	I don't know
Yes	Yes	3	Coughs/Sneezes from an infected individual	Virus	Coughing	I don't know	2-3 months				5
Yes	Yes	3
Yes	Yes		From a bite from an infected mosquito	Fungus	Fever,Chills,Coughing,Weight loss,Nausea,Hemoptysis (coughing up blood),Headache,Chest pain,Abdominal pain	No	1 year	0-10	0-10	0-10	1	Strongly Disagree	Strongly Disagree	Strongly Disagree	Strongly Disagree	Strongly Disagree	Strongly Disagree	Shame
Yes	Yes	3
Yes	Yes	3	Sharing food or drinks with an infected individual,Coughs/Sneezes from an infected individual	Bacteria	Fever,Chills,Coughing,Weight loss,Hemoptysis (coughing up blood),Chest pain	Yes	2-3 months	0-10	1000-5000	1 million- 10 million	5	Strongly agree	Neutral	Neutral	Neutral	Agree	Strongly Disagree	Shock/Surprise,Stress		Immediately after developing symptoms	Nothing would prevent me from seeking medical advice		Occassionally	Newspapers,Friends/Family		No	No	Yes	No	25-34	Female	Black/African American,Hispanic		Some College credit
Yes	Yes	3	Eating infected food,From a bite from an infected mosquito	Virus	Fever,Weight loss,Chest pain	Yes	3-6 months	0-10	10-1000	1 million- 10 million	5	Strongly agree	Disagree	Strongly Disagree	Disagree	Neutral	Strongly Disagree	Shame,Fear,Shock/Surprise,Sadness,Stress		Within a week of developing symptoms	Nothing would prevent me from seeking medical advice		Occassionally	Social media,Other (please specify)	John Green talks about TB all the time on social media and his videos	No	No	No	No	25-34	Female	White		Master's degree
